# Supplementary material for: CReM: chemically reasonable mutations framework for structure generation
Source: J Cheminform. 2020 Apr 22;12:28. doi: 10.1186/s13321-020-00431-w (PMC7178718; doi:10.1186/s13321-020-00431-w)
Supplement: Supplementary file 2 — Additional file 2. Output of the Guacamol goal-directed benchmarks. [file 13321_2020_431_MOESM2_ESM.json]

{
    "guacamol_version": "0.5.1",
    "benchmark_suite_version": "v2",
    "timestamp": "20190727-1453",
    "results": [
        {
            "benchmark_name": "Celecoxib rediscovery",
            "score": 1.0,
            "optimized_molecules": [
                [
                    "Cc1ccc(-c2cc(C(F)(F)F)nn2-c2ccc(S(N)(=O)=O)cc2)cc1",
                    1.0
                ]
            ],
            "execution_time": 712.2918074131012,
            "number_scoring_function_calls": 0,
            "metadata": {
                "top_1": 1.0,
                "internal_similarity_max": 0.0,
                "internal_similarity_mean": 0.0,
                "internal_similarity_histogram_density": [
                    [
                        10.0,
                        0.0,
                        0.0,
                        0.0,
                        0.0,
                        0.0,
                        0.0,
                        0.0,
                        0.0,
                        0.0
                    ]
                ],
                "internal_similarity_histogram_bins": [
                    [
                        0.0,
                        0.1,
                        0.2,
                        0.30000000000000004,
                        0.4,
                        0.5,
                        0.6000000000000001,
                        0.7000000000000001,
                        0.8,
                        0.9,
                        1.0
                    ]
                ]
            }
        },
        {
            "benchmark_name": "Troglitazone rediscovery",
            "score": 1.0,
            "optimized_molecules": [
                [
                    "Cc1c(C)c2c(c(C)c1O)CCC(C)(COc1ccc(CC3SC(=O)NC3=O)cc1)O2",
                    1.0
                ]
            ],
            "execution_time": 455.44380259513855,
            "number_scoring_function_calls": 0,
            "metadata": {
                "top_1": 1.0,
                "internal_similarity_max": 0.0,
                "internal_similarity_mean": 0.0,
                "internal_similarity_histogram_density": [
                    [
                        10.0,
                        0.0,
                        0.0,
                        0.0,
                        0.0,
                        0.0,
                        0.0,
                        0.0,
                        0.0,
                        0.0
                    ]
                ],
                "internal_similarity_histogram_bins": [
                    [
                        0.0,
                        0.1,
                        0.2,
                        0.30000000000000004,
                        0.4,
                        0.5,
                        0.6000000000000001,
                        0.7000000000000001,
                        0.8,
                        0.9,
                        1.0
                    ]
                ]
            }
        },
        {
            "benchmark_name": "Thiothixene rediscovery",
            "score": 1.0,
            "optimized_molecules": [
                [
                    "CN1CCN(CCC=C2c3ccccc3Sc3ccc(S(=O)(=O)N(C)C)cc32)CC1",
                    1.0
                ]
            ],
            "execution_time": 10604.206247091293,
            "number_scoring_function_calls": 0,
            "metadata": {
                "top_1": 1.0,
                "internal_similarity_max": 0.0,
                "internal_similarity_mean": 0.0,
                "internal_similarity_histogram_density": [
                    [
                        10.0,
                        0.0,
                        0.0,
                        0.0,
                        0.0,
                        0.0,
                        0.0,
                        0.0,
                        0.0,
                        0.0
                    ]
                ],
                "internal_similarity_histogram_bins": [
                    [
                        0.0,
                        0.1,
                        0.2,
                        0.30000000000000004,
                        0.4,
                        0.5,
                        0.6000000000000001,
                        0.7000000000000001,
                        0.8,
                        0.9,
                        1.0
                    ]
                ]
            }
        },
        {
            "benchmark_name": "Aripiprazole similarity",
            "score": 1.0,
            "optimized_molecules": [
                [
                    "O=C1CCc2ccc(OCCN3CCN(c4cccc(F)c4Cl)CC3)cc2N1",
                    1.0
                ],
                [
                    "O=C1CCc2ccc(OCCN3CCN(c4cccc(Cl)c4F)CC3)cc2N1",
                    1.0
                ],
                [
                    "O=C1CCc2ccc(OCCCN3CCN(c4cccc(Cl)c4Br)CC3)cc2N1",
                    1.0
                ],
                [
                    "O=C1CCc2ccc(OCCCN3CCN(c4cccc(C(F)(F)F)c4Cl)CC3)cc2N1",
                    1.0
                ],
                [
                    "O=C1CCc2ccc(OCCCCN3CCN(c4ccccc4S)CC3)cc2N1",
                    1.0
                ],
                [
                    "O=C1CCc2ccc(OCCCCN3CCN(c4cccc(Cl)c4Br)CC3)cc2N1",
                    1.0
                ],
                [
                    "O=C1CCc2ccc(OCCCCN3CCN(c4cccc(C(F)(F)F)c4Cl)CC3)cc2N1",
                    1.0
                ],
                [
                    "O=C1CCc2ccc(OCCCCN3CCN(c4cccc(Br)c4Br)CC3)cc2N1",
                    1.0
                ],
                [
                    "O=C1CCc2ccc(OCCCCN3CCN(c4ccc(S(=O)(=O)Cl)cc4Cl)CC3)cc2N1",
                    1.0
                ],
                [
                    "O=C1CCc2ccc(OCCCCN3CCN(c4ccc(C(=O)O)cc4Cl)CC3)cc2N1",
                    1.0
                ],
                [
                    "O=C1CCc2ccc(OCCCCN3CCN(N=Cc4cccc(Cl)c4Cl)CC3)cc2N1",
                    1.0
                ],
                [
                    "O=C1CCc2ccc(OCCCCN3CCN(C(=O)c4cccc(Cl)c4Cl)CC3)cc2N1",
                    1.0
                ],
                [
                    "O=C1CCc2ccc(OCCCCCN3CCN(c4ccccc4I)CC3)cc2N1",
                    1.0
                ],
                [
                    "O=C1CCc2ccc(OCCCCCN3CCN(CCc4cccc(Cl)c4Cl)CC3)cc2N1",
                    1.0
                ],
                [
                    "O=C1CCc2ccc(OCCCCCCN3CCN(c4cc(Cl)ccc4Cl)CC3)cc2N1",
                    1.0
                ],
                [
                    "O=C1CCc2ccc(OCCCCCCN3CCN(c4c(Cl)cccc4Cl)CC3)cc2N1",
                    1.0
                ],
                [
                    "O=C1CCc2cc(OP(=O)(O)OCCCCN3CCN(c4cccc(Cl)c4Cl)CC3)ccc2N1",
                    1.0
                ],
                [
                    "O=C1CCc2cc(OCP(=O)(O)CCCCN3CCN(c4cccc(Cl)c4Cl)CC3)ccc2N1",
                    1.0
                ],
                [
                    "O=C1CCc2cc(OCOCCN3CCN(c4cccc(Cl)c4Cl)CC3)ccc2N1",
                    1.0
                ],
                [
                    "O=C1CCc2cc(OCCSCCN3CCN(c4cccc(Cl)c4Cl)CC3)ccc2N1",
                    1.0
                ],
                [
                    "O=C1CCc2cc(OCCSCCCN3CCN(c4cccc(Cl)c4Cl)CC3)ccc2N1",
                    1.0
                ],
                [
                    "O=C1CCc2cc(OCCSCCCCN3CCN(c4cccc(Cl)c4Cl)CC3)ccc2N1",
                    1.0
                ],
                [
                    "O=C1CCc2cc(OCCSCCCCCCN3CCN(c4cccc(Cl)c4Cl)CC3)ccc2N1",
                    1.0
                ],
                [
                    "O=C1CCc2cc(OCCS(=O)(=O)CCCN3CCN(c4cccc(Cl)c4Cl)CC3)ccc2N1",
                    1.0
                ],
                [
                    "O=C1CCc2cc(OCCOCCCCCN3CCN(c4cccc(Cl)c4Cl)CC3)ccc2N1",
                    1.0
                ],
                [
                    "O=C1CCc2cc(OCCNCCN3CCN(c4cccc(Cl)c4Cl)CC3)ccc2N1",
                    1.0
                ],
                [
                    "O=C1CCc2cc(OCCNCCCN3CCN(c4cccc(Cl)c4Cl)CC3)ccc2N1",
                    1.0
                ],
                [
                    "O=C1CCc2cc(OCCCSCCN3CCN(c4cccc(Cl)c4Cl)CC3)ccc2N1",
                    1.0
                ],
                [
                    "O=C1CCc2cc(OCCCOCCN3CCN(c4cccc(Cl)c4Cl)CC3)ccc2N1",
                    1.0
                ],
                [
                    "O=C1CCc2cc(OCCCOCCCN3CCN(c4cccc(Cl)c4Cl)CC3)ccc2N1",
                    1.0
                ],
                [
                    "O=C1CCc2cc(OCCCOCCCCCCN3CCN(c4cccc(Cl)c4Cl)CC3)ccc2N1",
                    1.0
                ],
                [
                    "O=C1CCc2cc(OCCCNCCN3CCN(c4cccc(Cl)c4Cl)CC3)ccc2N1",
                    1.0
                ],
                [
                    "O=C1CCc2cc(OCCCNCCCN3CCN(c4cccc(Cl)c4Cl)CC3)ccc2N1",
                    1.0
                ],
                [
                    "O=C1CCc2cc(OCCCNCCCCN3CCN(c4cccc(Cl)c4Cl)CC3)ccc2N1",
                    1.0
                ],
                [
                    "O=C1CCc2cc(OCCCN3CCN(c4cccc(Cl)c4Cl)CC3)ccc2N1",
                    1.0
                ],
                [
                    "O=C1CCc2cc(OCCCN3CCCN(c4cccc(Cl)c4Cl)CC3)ccc2N1",
                    1.0
                ],
                [
                    "O=C1CCc2cc(OCCCCOCCCN3CCN(c4cccc(Cl)c4Cl)CC3)ccc2N1",
                    1.0
                ],
                [
                    "O=C1CCc2cc(OCCCCOC(=O)CCCN3CCN(c4cccc(Cl)c4Cl)CC3)ccc2N1",
                    1.0
                ],
                [
                    "O=C1CCc2cc(OCCCCN3CCN(c4cccc(Cl)c4F)CC3)ccc2N1",
                    1.0
                ],
                [
                    "O=C1CCc2cc(OCCCCN3CCN(c4cccc(Cl)c4Cl)CC3)c(S)cc2N1",
                    1.0
                ],
                [
                    "O=C1CCc2cc(OCCCCN3CCN(c4cccc(Cl)c4Cl)CC3)c(Cl)cc2N1",
                    1.0
                ],
                [
                    "O=C1CCc2cc(OCCCCN3CCN(c4c(Cl)cccc4Cl)CC3)ccc2N1",
                    1.0
                ],
                [
                    "O=C1CCc2cc(OCCCCCOCCCN3CCN(c4cccc(Cl)c4Cl)CC3)ccc2N1",
                    1.0
                ],
                [
                    "O=C1CCc2cc(OCCCCCNCCN3CCN(c4cccc(Cl)c4Cl)CC3)ccc2N1",
                    1.0
                ],
                [
                    "O=C1CCc2cc(OCCCCCNCCCCN3CCN(c4cccc(Cl)c4Cl)CC3)ccc2N1",
                    1.0
                ],
                [
                    "O=C1CCc2cc(OCCCCCN3CCN(c4cccc(Cl)c4Cl)CC3)ccc2N1",
                    1.0
                ],
                [
                    "O=C1CCc2cc(OCCCCCCOCCN3CCN(c4cccc(Cl)c4Cl)CC3)ccc2N1",
                    1.0
                ],
                [
                    "O=C1CCc2cc(OCCCCCCCN3CCN(c4cccc(Cl)c4Cl)CC3)ccc2N1",
                    1.0
                ],
                [
                    "O=C1CCc2cc(OCCCCCCCCN3CCN(c4cccc(Cl)c4Cl)CC3)ccc2N1",
                    1.0
                ],
                [
                    "O=C1CCc2cc(OCCCCCCCCCCN3CCN(c4cccc(Cl)c4Cl)CC3)ccc2N1",
                    1.0
                ],
                [
                    "O=C1CCc2cc(OCCCCC(O)CCCN3CCN(c4cccc(Cl)c4Cl)CC3)ccc2N1",
                    1.0
                ],
                [
                    "O=C1CCc2cc(OCCCCC(=O)OCCN3CCN(c4cccc(Cl)c4Cl)CC3)ccc2N1",
                    1.0
                ],
                [
                    "O=C1CCc2cc(OCCCCC#CCN3CCN(c4cccc(Cl)c4Cl)CC3)ccc2N1",
                    1.0
                ],
                [
                    "O=C1CCc2cc(OCCCC3CC3CCCN3CCN(c4cccc(Cl)c4Cl)CC3)ccc2N1",
                    1.0
                ],
                [
                    "O=C1CCc2cc(OCCCC(O)CCCCN3CCN(c4cccc(Cl)c4Cl)CC3)ccc2N1",
                    1.0
                ],
                [
                    "O=C1CCc2cc(OCCCC#CCCCN3CCN(c4cccc(Cl)c4Cl)CC3)ccc2N1",
                    1.0
                ],
                [
                    "O=C1CCc2cc(OCCC(O)CCCCN3CCN(c4cccc(Cl)c4Cl)CC3)ccc2N1",
                    1.0
                ],
                [
                    "O=C1CCc2cc(OCCC(Cl)CCCCCN3CCN(c4cccc(Cl)c4Cl)CC3)ccc2N1",
                    1.0
                ],
                [
                    "O=C1CCc2cc(OCC(O)CCCN3CCN(c4cccc(Cl)c4Cl)CC3)ccc2N1",
                    1.0
                ],
                [
                    "O=C1CCc2cc(OCC(O)CCCCN3CCN(c4cccc(Cl)c4Cl)CC3)ccc2N1",
                    1.0
                ],
                [
                    "O=C1CCc2cc(OCC(=O)OCCCN3CCN(c4cccc(Cl)c4Cl)CC3)ccc2N1",
                    1.0
                ],
                [
                    "O=C1CCc2cc(OCC(=O)OCCCCN3CCN(c4cccc(Cl)c4Cl)CC3)ccc2N1",
                    1.0
                ],
                [
                    "O=C1CCc2cc(OC(=O)OCCCCN3CCN(c4cccc(Cl)c4Cl)CC3)ccc2N1",
                    1.0
                ],
                [
                    "O=C1CCc2cc(OC(=O)CCCCN3CCN(c4cccc(Cl)c4Cl)CC3)ccc2N1",
                    1.0
                ],
                [
                    "O=C1CCc2cc(C(=O)OCCCCN3CCN(c4cccc(Cl)c4Cl)CC3)ccc2N1",
                    1.0
                ],
                [
                    "O=C(COCCCCN1CCN(c2cccc(Cl)c2Cl)CC1)COc1ccc2c(c1)CCC(=O)N2",
                    1.0
                ],
                [
                    "O=C(CCN1CCN(c2cccc(Cl)c2Cl)CC1)NCCCCOc1ccc2c(c1)CCC(=O)N2",
                    1.0
                ],
                [
                    "O=C(CCCOc1ccc2c(c1)CCC(=O)N2)NCCCCN1CCN(c2cccc(Cl)c2Cl)CC1",
                    1.0
                ],
                [
                    "O=C(CCCOc1ccc2c(c1)CCC(=O)N2)CCN1CCN(c2cccc(Cl)c2Cl)CC1",
                    1.0
                ],
                [
                    "O=C(CCCN1CCN(c2cccc(Cl)c2Cl)CC1)NCCCOc1ccc2c(c1)CCC(=O)N2",
                    1.0
                ],
                [
                    "O=C(CCCCOc1ccc2c(c1)CCC(=O)N2)NCCN1CCN(c2cccc(Cl)c2Cl)CC1",
                    1.0
                ],
                [
                    "O=C(CCCCOc1ccc2c(c1)CCC(=O)N2)CCN1CCN(c2cccc(Cl)c2Cl)CC1",
                    1.0
                ],
                [
                    "O=C(CCCCN1CCN(c2cccc(Cl)c2Cl)CC1)NCCCOc1ccc2c(c1)CCC(=O)N2",
                    1.0
                ],
                [
                    "O=C(CCCCCOc1ccc2c(c1)CCC(=O)N2)CCN1CCN(c2cccc(Cl)c2Cl)CC1",
                    1.0
                ],
                [
                    "Nc1ccccc1N1CCN(CCCCOc2ccc3c(c2)NC(=O)CC3)CC1",
                    1.0
                ],
                [
                    "Nc1cc(Cl)ccc1N1CCN(CCCCCOc2ccc3c(c2)NC(=O)CC3)CC1",
                    1.0
                ],
                [
                    "NC(CCCOc1ccc2c(c1)CCC(=O)N2)CN1CCN(c2cccc(Cl)c2Cl)CC1",
                    1.0
                ],
                [
                    "NC(CCCN1CCN(c2cccc(Cl)c2Cl)CC1)COc1ccc2c(c1)CCC(=O)N2",
                    1.0
                ],
                [
                    "Cc1cccc(N2CCN(CCOc3ccc4c(c3)NC(=O)CC4)CC2)c1Cl",
                    1.0
                ],
                [
                    "Cc1cccc(N2CCN(CCCCCOc3ccc4c(c3)CCC(=O)N4)CC2)c1Cl",
                    1.0
                ],
                [
                    "Cc1c(Cl)cccc1N1CCN(CCCCCCOc2ccc3c(c2)NC(=O)CC3)CC1",
                    1.0
                ],
                [
                    "COc1ccccc1N1CCN(CCCCOc2ccc3c(c2)NC(=O)CC3)CC1",
                    1.0
                ],
                [
                    "COc1cccc(N2CCN(CCCCOc3ccc4c(c3)CCC(=O)N4)CC2)c1Cl",
                    1.0
                ],
                [
                    "COc1c(Cl)cccc1N1CCN(CCCCCOc2ccc3c(c2)NC(=O)CC3)CC1",
                    1.0
                ],
                [
                    "CN(CCCOc1ccc2c(c1)CCC(=O)N2)CCN1CCN(c2cccc(Cl)c2Cl)CC1",
                    1.0
                ],
                [
                    "CN(CCCCOc1ccc2c(c1)CCC(=O)N2)OCCCN1CCN(c2cccc(Cl)c2Cl)CC1",
                    1.0
                ],
                [
                    "CN(CCCCOc1ccc2c(c1)CCC(=O)N2)CCN1CCN(c2cccc(Cl)c2Cl)CC1",
                    1.0
                ],
                [
                    "CN(CCCCOc1ccc2c(c1)CCC(=O)N2)CCCN1CCN(c2cccc(Cl)c2Cl)CC1",
                    1.0
                ],
                [
                    "CN(CCCCN1CCN(c2cccc(Cl)c2Cl)CC1)CCOc1ccc2c(c1)CCC(=O)N2",
                    1.0
                ],
                [
                    "CN(CCCCCN1CCN(c2cccc(Cl)c2Cl)CC1)CCCOc1ccc2c(c1)CCC(=O)N2",
                    1.0
                ],
                [
                    "CN(C)c1cccc(N2CCN(CCCCOc3ccc4c(c3)CCC(=O)N4)CC2)c1Cl",
                    1.0
                ],
                [
                    "CCN(CCCCOc1ccc2c(c1)CCC(=O)N2)CCCN1CCN(c2cccc(Cl)c2Cl)CC1",
                    1.0
                ],
                [
                    "CCN(CCCCN1CCN(c2cccc(Cl)c2Cl)CC1)CCOc1ccc2c(c1)CCC(=O)N2",
                    1.0
                ],
                [
                    "CC1CC(=O)Nc2ccc(OCCCCN3CCN(c4cccc(Cl)c4Cl)CC3)cc21",
                    1.0
                ],
                [
                    "CC1(C)CC(=O)Nc2cc(OCCCCN3CCN(c4cccc(Cl)c4Cl)CC3)ccc21",
                    1.0
                ],
                [
                    "CC(F)c1ccc(N2CCN(CCCCOc3ccc4c(c3)NC(=O)CC4)CC2)c(Cl)c1",
                    1.0
                ],
                [
                    "CC(CCCCN1CCN(c2cccc(Cl)c2Cl)CC1)Oc1ccc2c(c1)CCC(=O)N2",
                    1.0
                ],
                [
                    "CC(CCCCN1CCN(c2cccc(Cl)c2Cl)CC1)COc1ccc2c(c1)CCC(=O)N2",
                    1.0
                ],
                [
                    "CC(CCCCCOc1ccc2c(c1)CCC(=O)N2)CCCN1CCN(c2cccc(Cl)c2Cl)CC1",
                    1.0
                ],
                [
                    "C#Cc1cccc(N2CCN(CCCCOc3ccc4c(c3)NC(=O)CC4)CC2)c1F",
                    1.0
                ]
            ],
            "execution_time": 1846.8119258880615,
            "number_scoring_function_calls": 0,
            "metadata": {
                "top_1": 1.0,
                "top_10": 1.0,
                "top_100": 1.0,
                "internal_similarity_max": 1.0,
                "internal_similarity_mean": 0.6489450932723654,
                "internal_similarity_histogram_density": [
                    [
                        0.1,
                        0.0,
                        0.0,
                        0.0,
                        0.3120000000000001,
                        2.9159999999999973,
                        3.5060000000000007,
                        2.4580000000000006,
                        0.5300000000000001,
                        0.17800000000000005
                    ]
                ],
                "internal_similarity_histogram_bins": [
                    [
                        0.0,
                        0.1,
                        0.2,
                        0.30000000000000004,
                        0.4,
                        0.5,
                        0.6000000000000001,
                        0.7000000000000001,
                        0.8,
                        0.9,
                        1.0
                    ]
                ]
            }
        },
        {
            "benchmark_name": "Albuterol similarity",
            "score": 1.0,
            "optimized_molecules": [
                [
                    "Cc1cc(C(O)CNC(C)(C)CCO)ccc1O",
                    1.0
                ],
                [
                    "CONCc1cc(C(O)CNC(C)(C)C)ccc1O",
                    1.0
                ],
                [
                    "CNCc1cc(C(O)CNC(C)(C)C)ccc1S",
                    1.0
                ],
                [
                    "CNCC(O)c1ccc(O)c(C(O)CNC(C)(C)C)c1",
                    1.0
                ],
                [
                    "CNCC(O)c1cc(C(O)CNC(C)(C)C)ccc1O",
                    1.0
                ],
                [
                    "CCc1cc(C(O)CNC(C)(C)C)ccc1O",
                    1.0
                ],
                [
                    "CCc1c(C(O)CNC(C)(C)C)ccc(O)c1CO",
                    1.0
                ],
                [
                    "CCNCC(O)c1ccc(O)c(CO)c1",
                    1.0
                ],
                [
                    "CCNC(C)C(O)c1ccc(O)c(CO)c1",
                    1.0
                ],
                [
                    "CCCCNCC(O)c1ccc(O)c(CO)c1",
                    1.0
                ],
                [
                    "CCCCCC(C)(C)NCC(O)c1ccc(O)c(CO)c1",
                    1.0
                ],
                [
                    "CCCC1(NCC(O)c2ccc(O)c(CO)c2)CC1",
                    1.0
                ],
                [
                    "CCCC(C)NCC(O)c1ccc(O)c(CO)c1",
                    1.0
                ],
                [
                    "CCC(O)c1ccc(O)c(C(O)CNC(C)(C)C)c1",
                    1.0
                ],
                [
                    "CCC(C)CNCC(O)c1ccc(O)c(CO)c1",
                    1.0
                ],
                [
                    "CCC(C)(C)NCC(O)c1ccc(S)c(CO)c1",
                    1.0
                ],
                [
                    "CCC(C)(C)NCC(O)c1ccc(O)c(CNN)c1",
                    1.0
                ],
                [
                    "CCC(C)(C)NCC(O)c1ccc(O)c(C(C)O)c1",
                    1.0
                ],
                [
                    "CC(O)c1ccc(O)c(C(O)CNC(C)(C)C)c1",
                    1.0
                ],
                [
                    "CC(O)c1cc(C(O)CNC2(C)CC2)ccc1O",
                    1.0
                ],
                [
                    "CC(O)C(C)NCC(O)c1ccc(O)c(CO)c1",
                    1.0
                ],
                [
                    "CC(O)C#Cc1cc(C(O)CNC(C)(C)C)ccc1O",
                    1.0
                ],
                [
                    "CC(N)C(O)c1ccc(O)c(C(O)CNC(C)(C)C)c1",
                    1.0
                ],
                [
                    "CC(N)C(O)c1cc(C(O)CNC(C)(C)C)ccc1O",
                    1.0
                ],
                [
                    "CC(Cl)C(C)NCC(O)c1ccc(O)c(CO)c1",
                    1.0
                ],
                [
                    "CC(CO)c1ccc(O)c(C(O)CNC(C)(C)C)c1",
                    1.0
                ],
                [
                    "CC(CO)NCC(O)c1ccc(O)c(CO)c1",
                    1.0
                ],
                [
                    "CC(CO)(CO)NCC(O)c1ccc(O)c(CO)c1",
                    1.0
                ],
                [
                    "CC(CCNC(C)(C)C)NCC(O)c1ccc(O)c(CO)c1",
                    1.0
                ],
                [
                    "CC(C)NCCC(O)c1ccc(O)c(CO)c1",
                    1.0
                ],
                [
                    "CC(C)CNCC(O)c1ccc(O)c(CO)c1",
                    1.0
                ],
                [
                    "CC(C)CCNCC(O)c1ccc(O)c(CO)c1",
                    1.0
                ],
                [
                    "CC(C)CCC(C)(C)NCC(O)c1ccc(O)c(CO)c1",
                    1.0
                ],
                [
                    "CC(C)CC(C)NCC(O)c1ccc(O)c(CO)c1",
                    1.0
                ],
                [
                    "CC(C)C(O)c1ccc(O)c(C(O)CNC(C)(C)C)c1",
                    1.0
                ],
                [
                    "CC(C)C(O)c1cc(C(O)CNC(C)(C)C)ccc1O",
                    1.0
                ],
                [
                    "CC(C)(S)CNCC(O)c1ccc(O)c(CO)c1",
                    1.0
                ],
                [
                    "CC(C)(O)Cc1cc(C(O)CNC(C)(C)C)ccc1O",
                    1.0
                ],
                [
                    "CC(C)(N)CNCC(O)c1ccc(O)c(CO)c1",
                    1.0
                ],
                [
                    "CC(C)(Cl)C(C)(C)NCC(O)c1ccc(O)c(CO)c1",
                    1.0
                ],
                [
                    "CC(C)(CO)NCC(O)c1ccc(O)c(CO)c1",
                    1.0
                ],
                [
                    "CC(C)(CO)NCC(O)c1ccc(O)c(C=O)c1",
                    1.0
                ],
                [
                    "CC(C)(CCO)NCC(O)c1ccc(O)c(CO)c1",
                    1.0
                ],
                [
                    "CC(C)(CBr)NCC(O)c1ccc(O)c(CO)c1",
                    1.0
                ],
                [
                    "CC(C)(C=CI)NCC(O)c1ccc(O)c(CO)c1",
                    1.0
                ],
                [
                    "CC(C)(C)NCCNCC(O)c1ccc(O)c(CO)c1",
                    1.0
                ],
                [
                    "CC(C)(C)NCCCNCC(O)c1ccc(O)c(CO)c1",
                    1.0
                ],
                [
                    "CC(C)(C)NCCC(O)c1ccc(O)c(CO)c1",
                    1.0
                ],
                [
                    "CC(C)(C)NCC(O)c1ccc(S)c(C(=N)N)c1",
                    1.0
                ],
                [
                    "CC(C)(C)NCC(O)c1ccc(O)c(CS)c1",
                    1.0
                ],
                [
                    "CC(C)(C)NCC(O)c1ccc(O)c(CON)c1",
                    1.0
                ],
                [
                    "CC(C)(C)NCC(O)c1ccc(O)c(CO)c1CO",
                    1.0
                ],
                [
                    "CC(C)(C)NCC(O)c1ccc(O)c(CNO)c1",
                    1.0
                ],
                [
                    "CC(C)(C)NCC(O)c1ccc(O)c(CN=O)c1",
                    1.0
                ],
                [
                    "CC(C)(C)NCC(O)c1ccc(O)c(CN)c1",
                    1.0
                ],
                [
                    "CC(C)(C)NCC(O)c1ccc(O)c(CF)c1",
                    1.0
                ],
                [
                    "CC(C)(C)NCC(O)c1ccc(O)c(CCS)c1",
                    1.0
                ],
                [
                    "CC(C)(C)NCC(O)c1ccc(O)c(CCO)c1",
                    1.0
                ],
                [
                    "CC(C)(C)NCC(O)c1ccc(O)c(CCF)c1",
                    1.0
                ],
                [
                    "CC(C)(C)NCC(O)c1ccc(O)c(CC(O)CO)c1",
                    1.0
                ],
                [
                    "CC(C)(C)NCC(O)c1ccc(O)c(CC(=N)N)c1",
                    1.0
                ],
                [
                    "CC(C)(C)NCC(O)c1ccc(O)c(C=O)c1",
                    1.0
                ],
                [
                    "CC(C)(C)NCC(O)c1ccc(O)c(C=CB(O)O)c1",
                    1.0
                ],
                [
                    "CC(C)(C)NCC(O)c1ccc(O)c(C2CC2)c1",
                    1.0
                ],
                [
                    "CC(C)(C)NCC(O)c1ccc(O)c(C(O)O)c1",
                    1.0
                ],
                [
                    "CC(C)(C)NCC(O)c1ccc(O)c(C(O)CN)c1",
                    1.0
                ],
                [
                    "CC(C)(C)NCC(O)c1ccc(O)c(C(O)CCBr)c1",
                    1.0
                ],
                [
                    "CC(C)(C)NCC(O)c1ccc(O)c(C(O)C(=O)O)c1",
                    1.0
                ],
                [
                    "CC(C)(C)NCC(O)c1ccc(O)c(C(C)(C)O)c1",
                    1.0
                ],
                [
                    "CC(C)(C)NCC(O)c1ccc(O)c(C(=O)ON)c1",
                    1.0
                ],
                [
                    "CC(C)(C)NCC(O)c1cc(O)c(N)c(CO)c1",
                    1.0
                ],
                [
                    "CC(C)(C)NCC(O)c1cc(O)c(CO)c(CO)c1",
                    1.0
                ],
                [
                    "CC(C)(C)NCC(O)c1cc(CON)ccc1O",
                    1.0
                ],
                [
                    "CC(C)(C)NCC(O)c1cc(CNO)ccc1O",
                    1.0
                ],
                [
                    "CC(C)(C)NCC(O)c1cc(CN)ccc1O",
                    1.0
                ],
                [
                    "CC(C)(C)NCC(O)c1cc(C=O)ccc1O",
                    1.0
                ],
                [
                    "CC(C)(C)NCC(O)c1cc(C(O)O)ccc1O",
                    1.0
                ],
                [
                    "CC(C)(C)NCC(O)c1cc(C(O)CNN)ccc1O",
                    1.0
                ],
                [
                    "CC(C)(C)NCC(O)c1cc(C(O)CCO)ccc1O",
                    1.0
                ],
                [
                    "CC(C)(C)NCC(O)c1cc(C(O)CC#N)ccc1O",
                    1.0
                ],
                [
                    "CC(C)(C)NCC(O)c1cc(C(O)C(N)=O)ccc1O",
                    1.0
                ],
                [
                    "CC(C)(C)NCC(O)c1cc(C(O)C(=N)N)ccc1O",
                    1.0
                ],
                [
                    "CC(C)(C)NCC(O)c1cc(C(O)C#N)ccc1O",
                    1.0
                ],
                [
                    "CC(C)(C)NCC(O)c1cc(C(N)O)ccc1O",
                    1.0
                ],
                [
                    "CC(C)(C)NCC(O)c1cc(C(=O)CO)ccc1O",
                    1.0
                ],
                [
                    "CC(C)(C)NCC(O)c1cc(B(O)O)ccc1O",
                    1.0
                ],
                [
                    "CC(C)(C)CNCC(O)c1ccc(O)c(CO)c1",
                    1.0
                ],
                [
                    "CC(C)(C)CCNCC(O)c1ccc(O)c(CO)c1",
                    1.0
                ],
                [
                    "CC(C)(C)CC(C)(C)NCC(O)c1ccc(O)c(CO)c1",
                    1.0
                ],
                [
                    "CC(C)(C)C(O)c1ccc(O)c(CO)c1",
                    1.0
                ],
                [
                    "CC(=S)c1cc(C(O)CNC(C)(C)C)ccc1O",
                    1.0
                ],
                [
                    "CC(=O)OCC(C)(C)NCC(O)c1ccc(O)c(CO)c1",
                    1.0
                ],
                [
                    "CC#Cc1cc(C(O)CNC(C)(C)C)ccc1O",
                    1.0
                ],
                [
                    "C=Cc1cc(C(O)CNC(C)(C)CO)ccc1O",
                    1.0
                ],
                [
                    "C=CC(O)c1cc(C(O)CNC(C)(C)C)ccc1O",
                    1.0
                ],
                [
                    "C=C(O)C(=O)c1cc(C(O)CNC(C)(C)C)ccc1O",
                    1.0
                ],
                [
                    "C=C(CO)c1cc(C(O)CNC(C)(C)C)ccc1O",
                    1.0
                ],
                [
                    "C=C(CNC(C)(C)C)c1ccc(O)c(CO)c1",
                    1.0
                ],
                [
                    "C#Cc1cc(C(O)CNC(C)(C)C)ccc1O",
                    1.0
                ],
                [
                    "C#CNCC(O)c1ccc(O)c(CO)c1",
                    1.0
                ]
            ],
            "execution_time": 2869.9196598529816,
            "number_scoring_function_calls": 0,
            "metadata": {
                "top_1": 1.0,
                "top_10": 1.0,
                "top_100": 1.0,
                "internal_similarity_max": 1.0,
                "internal_similarity_mean": 0.47443838231880625,
                "internal_similarity_histogram_density": [
                    [
                        0.1,
                        0.002,
                        0.4159999999999998,
                        2.1440000000000006,
                        3.142000000000001,
                        2.8859999999999975,
                        0.9420000000000002,
                        0.3420000000000001,
                        0.024000000000000004,
                        0.0020000000000000005
                    ]
                ],
                "internal_similarity_histogram_bins": [
                    [
                        0.0,
                        0.1,
                        0.2,
                        0.30000000000000004,
                        0.4,
                        0.5,
                        0.6000000000000001,
                        0.7000000000000001,
                        0.8,
                        0.9,
                        1.0
                    ]
                ]
            }
        },
        {
            "benchmark_name": "Mestranol similarity",
            "score": 1.0,
            "optimized_molecules": [
                [
                    "COc1ccc2c(c1)CCC1C2CCC2(C)C1CCC2(O)C#N",
                    1.0
                ],
                [
                    "COc1ccc2c(c1)CCC1C2CCC2(C)C1CCC2(C)O",
                    1.0
                ],
                [
                    "COOc1ccc2c(c1)CCC1C2CCC2(C)C1CCC2(O)C#N",
                    1.0
                ],
                [
                    "CC#CC1(O)CCC2C3CCc4cc(OC)ccc4C3CCC21C",
                    1.0
                ],
                [
                    "C#CCOc1ccc2c(c1)CCC1C2CCC2(C)C1CCC2(O)C#C",
                    1.0
                ],
                [
                    "C#CC1CCC2C3CCc4cc(OC)ccc4C3CCC12C",
                    1.0
                ],
                [
                    "C#CC1(O)CCC2C3CCc4cc(SC)ccc4C3CCC21C",
                    1.0
                ],
                [
                    "C#CC1(O)CCC2C3CCc4cc(S)ccc4C3CCC21C",
                    1.0
                ],
                [
                    "C#CC1(O)CCC2C3CCc4cc(S(C)=O)ccc4C3CCC21C",
                    1.0
                ],
                [
                    "C#CC1(O)CCC2C3CCc4cc(S(C)=N)ccc4C3CCC21C",
                    1.0
                ],
                [
                    "C#CC1(O)CCC2C3CCc4cc(O[N+](=O)[O-])ccc4C3CCC21C",
                    1.0
                ],
                [
                    "C#CC1(O)CCC2C3CCc4cc(OSC)ccc4C3CCC21C",
                    1.0
                ],
                [
                    "C#CC1(O)CCC2C3CCc4cc(OS(C)(=O)=O)ccc4C3CCC21C",
                    1.0
                ],
                [
                    "C#CC1(O)CCC2C3CCc4cc(OP(C)(N)=O)ccc4C3CCC21C",
                    1.0
                ],
                [
                    "C#CC1(O)CCC2C3CCc4cc(OP(C)(=O)S)ccc4C3CCC21C",
                    1.0
                ],
                [
                    "C#CC1(O)CCC2C3CCc4cc(OOC)ccc4C3CCC21C",
                    1.0
                ],
                [
                    "C#CC1(O)CCC2C3CCc4cc(ONC(C)=O)ccc4C3CCC21C",
                    1.0
                ],
                [
                    "C#CC1(O)CCC2C3CCc4cc(ON=O)ccc4C3CCC21C",
                    1.0
                ],
                [
                    "C#CC1(O)CCC2C3CCc4cc(ON=C(C)C)ccc4C3CCC21C",
                    1.0
                ],
                [
                    "C#CC1(O)CCC2C3CCc4cc(ON)ccc4C3CCC21C",
                    1.0
                ],
                [
                    "C#CC1(O)CCC2C3CCc4cc(OCSC)ccc4C3CCC21C",
                    1.0
                ],
                [
                    "C#CC1(O)CCC2C3CCc4cc(OCS(C)=O)ccc4C3CCC21C",
                    1.0
                ],
                [
                    "C#CC1(O)CCC2C3CCc4cc(OCOC)ccc4C3CCC21C",
                    1.0
                ],
                [
                    "C#CC1(O)CCC2C3CCc4cc(OCNC)ccc4C3CCC21C",
                    1.0
                ],
                [
                    "C#CC1(O)CCC2C3CCc4cc(OCN(C)C)ccc4C3CCC21C",
                    1.0
                ],
                [
                    "C#CC1(O)CCC2C3CCc4cc(OCF)ccc4C3CCC21C",
                    1.0
                ],
                [
                    "C#CC1(O)CCC2C3CCc4cc(OCCSC)ccc4C3CCC21C",
                    1.0
                ],
                [
                    "C#CC1(O)CCC2C3CCc4cc(OCCOC)ccc4C3CCC21C",
                    1.0
                ],
                [
                    "C#CC1(O)CCC2C3CCc4cc(OCCO)ccc4C3CCC21C",
                    1.0
                ],
                [
                    "C#CC1(O)CCC2C3CCc4cc(OCCNC)ccc4C3CCC21C",
                    1.0
                ],
                [
                    "C#CC1(O)CCC2C3CCc4cc(OCCN)ccc4C3CCC21C",
                    1.0
                ],
                [
                    "C#CC1(O)CCC2C3CCc4cc(OCCI)ccc4C3CCC21C",
                    1.0
                ],
                [
                    "C#CC1(O)CCC2C3CCc4cc(OCCF)ccc4C3CCC21C",
                    1.0
                ],
                [
                    "C#CC1(O)CCC2C3CCc4cc(OCCCl)ccc4C3CCC21C",
                    1.0
                ],
                [
                    "C#CC1(O)CCC2C3CCc4cc(OCCC)ccc4C3CCC21C",
                    1.0
                ],
                [
                    "C#CC1(O)CCC2C3CCc4cc(OCCBr)ccc4C3CCC21C",
                    1.0
                ],
                [
                    "C#CC1(O)CCC2C3CCc4cc(OCC=O)ccc4C3CCC21C",
                    1.0
                ],
                [
                    "C#CC1(O)CCC2C3CCc4cc(OCC=C)ccc4C3CCC21C",
                    1.0
                ],
                [
                    "C#CC1(O)CCC2C3CCc4cc(OCC)ccc4C3CCC21C",
                    1.0
                ],
                [
                    "C#CC1(O)CCC2C3CCc4cc(OCC(C)O)ccc4C3CCC21C",
                    1.0
                ],
                [
                    "C#CC1(O)CCC2C3CCc4cc(OCC(C)F)ccc4C3CCC21C",
                    1.0
                ],
                [
                    "C#CC1(O)CCC2C3CCc4cc(OCC(C)=O)ccc4C3CCC21C",
                    1.0
                ],
                [
                    "C#CC1(O)CCC2C3CCc4cc(OCC(=C)C)ccc4C3CCC21C",
                    1.0
                ],
                [
                    "C#CC1(O)CCC2C3CCc4cc(OCC#N)ccc4C3CCC21C",
                    1.0
                ],
                [
                    "C#CC1(O)CCC2C3CCc4cc(OCC#CC)ccc4C3CCC21C",
                    1.0
                ],
                [
                    "C#CC1(O)CCC2C3CCc4cc(OCBr)ccc4C3CCC21C",
                    1.0
                ],
                [
                    "C#CC1(O)CCC2C3CCc4cc(OC=O)ccc4C3CCC21C",
                    1.0
                ],
                [
                    "C#CC1(O)CCC2C3CCc4cc(OC=CC)ccc4C3CCC21C",
                    1.0
                ],
                [
                    "C#CC1(O)CCC2C3CCc4cc(OC=C=C)ccc4C3CCC21C",
                    1.0
                ],
                [
                    "C#CC1(O)CCC2C3CCc4cc(OC=C)ccc4C3CCC21C",
                    1.0
                ],
                [
                    "C#CC1(O)CCC2C3CCc4cc(OC=C(C)C)ccc4C3CCC21C",
                    1.0
                ],
                [
                    "C#CC1(O)CCC2C3CCc4cc(OC5CC5)ccc4C3CCC21C",
                    1.0
                ],
                [
                    "C#CC1(O)CCC2C3CCc4cc(OC)ccc4C3CCC21C",
                    1.0
                ],
                [
                    "C#CC1(O)CCC2C3CCc4cc(OC)ccc4C3C(O)CC21C",
                    1.0
                ],
                [
                    "C#CC1(O)CCC2C3CCc4cc(OC)ccc4C3C(CO)CC21C",
                    1.0
                ],
                [
                    "C#CC1(O)CCC2C3CCc4cc(OC)ccc4C3C(CN)CC21C",
                    1.0
                ],
                [
                    "C#CC1(O)CCC2C3CCc4cc(OC)ccc4C3C(CF)CC21C",
                    1.0
                ],
                [
                    "C#CC1(O)CCC2C3CCc4cc(OC)ccc4C3C(CCl)CC21C",
                    1.0
                ],
                [
                    "C#CC1(O)CCC2C3CCc4cc(OC)ccc4C3C(CC)CC21C",
                    1.0
                ],
                [
                    "C#CC1(O)CCC2C3CCc4cc(OC)ccc4C3C(C)CC21C",
                    1.0
                ],
                [
                    "C#CC1(O)CCC2C3CCc4cc(OC(N)=S)ccc4C3CCC21C",
                    1.0
                ],
                [
                    "C#CC1(O)CCC2C3CCc4cc(OC(F)F)ccc4C3CCC21C",
                    1.0
                ],
                [
                    "C#CC1(O)CCC2C3CCc4cc(OC(C)CO)ccc4C3CCC21C",
                    1.0
                ],
                [
                    "C#CC1(O)CCC2C3CCc4cc(OC(C)CC)ccc4C3CCC21C",
                    1.0
                ],
                [
                    "C#CC1(O)CCC2C3CCc4cc(OC(C)C)ccc4C3CCC21C",
                    1.0
                ],
                [
                    "C#CC1(O)CCC2C3CCc4cc(OC(C)C#N)ccc4C3CCC21C",
                    1.0
                ],
                [
                    "C#CC1(O)CCC2C3CCc4cc(OC(C)=O)ccc4C3CCC21C",
                    1.0
                ],
                [
                    "C#CC1(O)CCC2C3CCc4cc(OC(C)(C)O)ccc4C3CCC21C",
                    1.0
                ],
                [
                    "C#CC1(O)CCC2C3CCc4cc(OC(C)(C)C)ccc4C3CCC21C",
                    1.0
                ],
                [
                    "C#CC1(O)CCC2C3CCc4cc(OC(=O)OC)ccc4C3CCC21C",
                    1.0
                ],
                [
                    "C#CC1(O)CCC2C3CCc4cc(OC(=O)NC)ccc4C3CCC21C",
                    1.0
                ],
                [
                    "C#CC1(O)CCC2C3CCc4cc(OC(=O)CC)ccc4C3CCC21C",
                    1.0
                ],
                [
                    "C#CC1(O)CCC2C3CCc4cc(OC(=N)N)ccc4C3CCC21C",
                    1.0
                ],
                [
                    "C#CC1(O)CCC2C3CCc4cc(OC#N)ccc4C3CCC21C",
                    1.0
                ],
                [
                    "C#CC1(O)CCC2C3CCc4cc(OC#CC)ccc4C3CCC21C",
                    1.0
                ],
                [
                    "C#CC1(O)CCC2C3CCc4cc(NOC)ccc4C3CCC21C",
                    1.0
                ],
                [
                    "C#CC1(O)CCC2C3CCc4cc(NC)ccc4C3CCC21C",
                    1.0
                ],
                [
                    "C#CC1(O)CCC2C3CCc4cc(N)ccc4C3CCC21C",
                    1.0
                ],
                [
                    "C#CC1(O)CCC2C3CCc4cc(N(C)C)ccc4C3CCC21C",
                    1.0
                ],
                [
                    "C#CC1(O)CCC2C3CCc4cc(I)ccc4C3CCC21C",
                    1.0
                ],
                [
                    "C#CC1(O)CCC2C3CCc4cc(F)ccc4C3CCC21C",
                    1.0
                ],
                [
                    "C#CC1(O)CCC2C3CCc4cc(CON)ccc4C3CCC21C",
                    1.0
                ],
                [
                    "C#CC1(O)CCC2C3CCc4cc(COC)ccc4C3CCC21C",
                    1.0
                ],
                [
                    "C#CC1(O)CCC2C3CCc4cc(C)ccc4C3CCC21C",
                    1.0
                ],
                [
                    "C#CC1(O)CCC2C3CCc4cc(C(C)OC)ccc4C3CCC21C",
                    1.0
                ],
                [
                    "C#CC1(O)CCC2C3CCc4cc(C(C)O)ccc4C3CCC21C",
                    1.0
                ],
                [
                    "C#CC1(O)CCC2C3CCc4cc(C(C)N)ccc4C3CCC21C",
                    1.0
                ],
                [
                    "C#CC1(O)CCC2C3CCc4cc(C(C)F)ccc4C3CCC21C",
                    1.0
                ],
                [
                    "C#CC1(O)CCC2C3CCc4cc(C(C)C)ccc4C3CCC21C",
                    1.0
                ],
                [
                    "C#CC1(O)CCC2C3CCc4cc(C(C)=O)ccc4C3CCC21C",
                    1.0
                ],
                [
                    "C#CC1(O)CCC2C3CCc4cc(C(C)=N)ccc4C3CCC21C",
                    1.0
                ],
                [
                    "C#CC1(O)CCC2C3CCc4cc(C(=O)OC)ccc4C3CCC21C",
                    1.0
                ],
                [
                    "C#CC1(O)CCC2C3CCc4cc(C(=N)OC)ccc4C3CCC21C",
                    1.0
                ],
                [
                    "C#CC1(O)CCC2C3CCc4cc(C(=C)C)ccc4C3CCC21C",
                    1.0
                ],
                [
                    "C#CC1(O)CCC2C3CCc4cc(Br)ccc4C3CCC21C",
                    1.0
                ],
                [
                    "C#CC1(O)CCC2C3C(CO)Cc4cc(OC)ccc4C3CCC21C",
                    1.0
                ],
                [
                    "C#CC1(O)CCC2C3C(CN)Cc4cc(OC)ccc4C3CCC21C",
                    1.0
                ],
                [
                    "C#CC1(O)CCC2C3C(CI)Cc4cc(OC)ccc4C3CCC21C",
                    1.0
                ],
                [
                    "C#CC1(O)CCC2C3C(CF)Cc4cc(OC)ccc4C3CCC21C",
                    1.0
                ],
                [
                    "C#CC1(O)CCC2C3C(C)Cc4cc(OC)ccc4C3CCC21C",
                    1.0
                ]
            ],
            "execution_time": 2521.4350550174713,
            "number_scoring_function_calls": 0,
            "metadata": {
                "top_1": 1.0,
                "top_10": 1.0,
                "top_100": 1.0,
                "internal_similarity_max": 0.875,
                "internal_similarity_mean": 0.6395029058442749,
                "internal_similarity_histogram_density": [
                    [
                        0.1,
                        0.0,
                        0.0,
                        0.0,
                        0.6720000000000002,
                        2.041999999999998,
                        4.312000000000001,
                        2.5780000000000007,
                        0.29600000000000004,
                        0.0
                    ]
                ],
                "internal_similarity_histogram_bins": [
                    [
                        0.0,
                        0.1,
                        0.2,
                        0.30000000000000004,
                        0.4,
                        0.5,
                        0.6000000000000001,
                        0.7000000000000001,
                        0.8,
                        0.9,
                        1.0
                    ]
                ]
            }
        },
        {
            "benchmark_name": "C11H24",
            "score": 0.9658628792170776,
            "optimized_molecules": [
                [
                    "CCCCCCCCCCC",
                    1.0
                ],
                [
                    "CCCCCCCCC(C)C",
                    1.0
                ],
                [
                    "CCCCCCCC(C)CC",
                    1.0
                ],
                [
                    "CCCCCCCC(C)(C)C",
                    1.0
                ],
                [
                    "CCCCCCC(CC)CC",
                    1.0
                ],
                [
                    "CCCCCCC(C)C(C)C",
                    1.0
                ],
                [
                    "CCCCCC(CC)CCC",
                    1.0
                ],
                [
                    "CCCCCC(C)CCCC",
                    1.0
                ],
                [
                    "CCCCCC(C)CC(C)C",
                    1.0
                ],
                [
                    "CCCCC(CCC)CCC",
                    1.0
                ],
                [
                    "CCCCC(CC)CCCC",
                    1.0
                ],
                [
                    "CCCCC(C)CC(C)CC",
                    1.0
                ],
                [
                    "CCCCC(C)CC(C)(C)C",
                    1.0
                ],
                [
                    "CCCC(C)C(C)(C)C(C)C",
                    1.0
                ],
                [
                    "CCC(CCC(C)C)C(C)C",
                    1.0
                ],
                [
                    "CCC(CC)CCCC(C)C",
                    1.0
                ],
                [
                    "CCC(C)CCCCC(C)C",
                    1.0
                ],
                [
                    "CCC(C)CCCC(C)CC",
                    1.0
                ],
                [
                    "CCC(C)CCCC(C)(C)C",
                    1.0
                ],
                [
                    "CCC(C)CCC(CC)CC",
                    1.0
                ],
                [
                    "CCC(C)CCC(C)C(C)C",
                    1.0
                ],
                [
                    "CCC(C)CCC(C)(C)CC",
                    1.0
                ],
                [
                    "CCC(C)CC(C)CC(C)C",
                    1.0
                ],
                [
                    "CC(C)CCCCCC(C)C",
                    1.0
                ],
                [
                    "CC(C)CCC(C)C(C)(C)C",
                    1.0
                ],
                [
                    "CC(C)C(C)CCC(C)(C)C",
                    1.0
                ],
                [
                    "CSCCCCCCCC(C)C",
                    0.9591894571091382
                ],
                [
                    "COCCCCCCCC(C)C",
                    0.9591894571091382
                ],
                [
                    "COC(C)(C)CCCC(C)(C)C",
                    0.9591894571091382
                ],
                [
                    "CCSCCCCCC(C)CC",
                    0.9591894571091382
                ],
                [
                    "CCSCCCCCC(C)(C)C",
                    0.9591894571091382
                ],
                [
                    "CCSC(CCC(C)C)C(C)C",
                    0.9591894571091382
                ],
                [
                    "CCOCCCCCCC(C)C",
                    0.9591894571091382
                ],
                [
                    "CCOCCCCCC(C)CC",
                    0.9591894571091382
                ],
                [
                    "CCOCCCCCC(C)(C)C",
                    0.9591894571091382
                ],
                [
                    "CCOCCC(C)CC(C)(C)C",
                    0.9591894571091382
                ],
                [
                    "CCOC(C)(C)CCCC(C)C",
                    0.9591894571091382
                ],
                [
                    "CCCSCCCCCC(C)C",
                    0.9591894571091382
                ],
                [
                    "CCCSCCCC(CC)CC",
                    0.9591894571091382
                ],
                [
                    "CCCOCCCCCC(C)C",
                    0.9591894571091382
                ],
                [
                    "CCCOCCCCC(C)CC",
                    0.9591894571091382
                ],
                [
                    "CCCOCCCCC(C)(C)C",
                    0.9591894571091382
                ],
                [
                    "CCCCOCCCCC(C)C",
                    0.9591894571091382
                ],
                [
                    "CCCCOCCCC(C)CC",
                    0.9591894571091382
                ],
                [
                    "CCCCOCCCC(C)(C)C",
                    0.9591894571091382
                ],
                [
                    "CCCCOCCC(CC)CC",
                    0.9591894571091382
                ],
                [
                    "CCCCOC(CCC)CCC",
                    0.9591894571091382
                ],
                [
                    "CCCCOC(C)CC(C)(C)C",
                    0.9591894571091382
                ],
                [
                    "CCCCOC(C(C)C)C(C)C",
                    0.9591894571091382
                ],
                [
                    "CCCCCSCC(C)(C)CC",
                    0.9591894571091382
                ],
                [
                    "CCCCCOCCCC(C)C",
                    0.9591894571091382
                ],
                [
                    "CCCCCOCCC(C)CC",
                    0.9591894571091382
                ],
                [
                    "CCCCCOCCC(C)(C)C",
                    0.9591894571091382
                ],
                [
                    "CCCCCOCC(C)CCC",
                    0.9591894571091382
                ],
                [
                    "CCCCCOC(C)CCCC",
                    0.9591894571091382
                ],
                [
                    "CCCCCCSCCCCC",
                    0.9591894571091382
                ],
                [
                    "CCCCCCOCCCCC",
                    0.9591894571091382
                ],
                [
                    "CCCCCCOCCC(C)C",
                    0.9591894571091382
                ],
                [
                    "CCCCCCOCC(C)CC",
                    0.9591894571091382
                ],
                [
                    "CCCCCCOC(CC)CC",
                    0.9591894571091382
                ],
                [
                    "CCCCCCCSCCCC",
                    0.9591894571091382
                ],
                [
                    "CCCCCCCOCCCC",
                    0.9591894571091382
                ],
                [
                    "CCCCCCCOCC(C)C",
                    0.9591894571091382
                ],
                [
                    "CCCCCCCOC(C)CC",
                    0.9591894571091382
                ],
                [
                    "CCCCCCCOC(C)(C)C",
                    0.9591894571091382
                ],
                [
                    "CCCCCCCCSCCC",
                    0.9591894571091382
                ],
                [
                    "CCCCCCCCOCCC",
                    0.9591894571091382
                ],
                [
                    "CCCCCCCCOC(C)C",
                    0.9591894571091382
                ],
                [
                    "CCCCCCCCCSCC",
                    0.9591894571091382
                ],
                [
                    "CCCCCCCCCOCC",
                    0.9591894571091382
                ],
                [
                    "CCCCCCCCCCSC",
                    0.9591894571091382
                ],
                [
                    "CCCCCCCCCCOC",
                    0.9591894571091382
                ],
                [
                    "CCCCCCCCCCCS",
                    0.9591894571091382
                ],
                [
                    "CCCCCCCCCCCO",
                    0.9591894571091382
                ],
                [
                    "CCCCCCCCCC(C)O",
                    0.9591894571091382
                ],
                [
                    "CCCCCCCCC(O)CC",
                    0.9591894571091382
                ],
                [
                    "CCCCCCCCC(C)(C)O",
                    0.9591894571091382
                ],
                [
                    "CCCCCCCC(O)CCC",
                    0.9591894571091382
                ],
                [
                    "CCCCCCCC(CC)OC",
                    0.9591894571091382
                ],
                [
                    "CCCCCCCC(C)CCO",
                    0.9591894571091382
                ],
                [
                    "CCCCCCCC(C)C(C)O",
                    0.9591894571091382
                ],
                [
                    "CCCCCCCC(C)(O)CC",
                    0.9591894571091382
                ],
                [
                    "CCCCCCCC(C)(C)SC",
                    0.9591894571091382
                ],
                [
                    "CCCCCCCC(C)(C)OC",
                    0.9591894571091382
                ],
                [
                    "CCCCCCCC(C)(C)CO",
                    0.9591894571091382
                ],
                [
                    "CCCCCCC(O)CCCC",
                    0.9591894571091382
                ],
                [
                    "CCCCCCC(O)CC(C)C",
                    0.9591894571091382
                ],
                [
                    "CCCCCCC(O)(CC)CC",
                    0.9591894571091382
                ],
                [
                    "CCCCCCC(CO)CCC",
                    0.9591894571091382
                ],
                [
                    "CCCCCCC(C)CCCO",
                    0.9591894571091382
                ],
                [
                    "CCCCCCC(C)(C)OCC",
                    0.9591894571091382
                ],
                [
                    "CCCCCC(O)CCCCC",
                    0.9591894571091382
                ],
                [
                    "CCCCCC(O)CCC(C)C",
                    0.9591894571091382
                ],
                [
                    "CCCCCC(CO)CCCC",
                    0.9591894571091382
                ],
                [
                    "CCCCCC(CCCC)SC",
                    0.9591894571091382
                ],
                [
                    "CCCCCC(CCCC)OC",
                    0.9591894571091382
                ],
                [
                    "CCCCCC(C)OCC(C)C",
                    0.9591894571091382
                ],
                [
                    "CCCCCC(C)(O)CCCC",
                    0.9591894571091382
                ],
                [
                    "CCCCCC(C)(C)OC(C)C",
                    0.9591894571091382
                ],
                [
                    "CCCCC(O)CCCC(C)C",
                    0.9591894571091382
                ],
                [
                    "CCCCC(O)(CCC)CCC",
                    0.9591894571091382
                ],
                [
                    "CCCCC(CC)CCCCS",
                    0.9591894571091382
                ],
                [
                    "CCCCC(CC)CCCCO",
                    0.9591894571091382
                ],
                [
                    "CCCCC(C)COCC(C)C",
                    0.9591894571091382
                ],
                [
                    "CCCCC(C)CCSC(C)C",
                    0.9591894571091382
                ],
                [
                    "CCCCC(C)CCCOCC",
                    0.9591894571091382
                ],
                [
                    "CCCCC(C)CCCCOC",
                    0.9591894571091382
                ],
                [
                    "CCCCC(C)CCCCCS",
                    0.9591894571091382
                ],
                [
                    "CCCCC(C)CCCCCO",
                    0.9591894571091382
                ],
                [
                    "CCCCC(C)CCCC(C)O",
                    0.9591894571091382
                ],
                [
                    "CCCCC(C)CC(C)CCO",
                    0.9591894571091382
                ],
                [
                    "CCCCC(C)(O)CCC(C)C",
                    0.9591894571091382
                ],
                [
                    "CCCC(O)CCCCC(C)C",
                    0.9591894571091382
                ],
                [
                    "CCCC(CCC)CCCSC",
                    0.9591894571091382
                ],
                [
                    "CCCC(CCC)CCCCO",
                    0.9591894571091382
                ],
                [
                    "CCCC(CC)CCCCCS",
                    0.9591894571091382
                ],
                [
                    "CCCC(CC)CCCCCO",
                    0.9591894571091382
                ],
                [
                    "CCCC(C)CCC(O)C(C)C",
                    0.9591894571091382
                ],
                [
                    "CCCC(C)CC(O)CC(C)C",
                    0.9591894571091382
                ],
                [
                    "CCC(O)CCCCCC(C)C",
                    0.9591894571091382
                ],
                [
                    "CCC(O)(CC)CCCC(C)C",
                    0.9591894571091382
                ],
                [
                    "CCC(C)OCCCCC(C)C",
                    0.9591894571091382
                ],
                [
                    "CCC(C)CCOCCC(C)C",
                    0.9591894571091382
                ],
                [
                    "CCC(C)CCCCSC(C)C",
                    0.9591894571091382
                ],
                [
                    "CCC(C)CCCCCCSC",
                    0.9591894571091382
                ],
                [
                    "CCC(C)CCCCCCCO",
                    0.9591894571091382
                ],
                [
                    "CCC(C)CCCCC(O)CC",
                    0.9591894571091382
                ],
                [
                    "CCC(C)CCCCC(C)(C)O",
                    0.9591894571091382
                ],
                [
                    "CCC(C)CCCC(CC)OC",
                    0.9591894571091382
                ],
                [
                    "CCC(C)CCCC(C)(C)CO",
                    0.9591894571091382
                ],
                [
                    "CCC(C)CCC(OC)C(C)C",
                    0.9591894571091382
                ],
                [
                    "CCC(C)CCC(O)(CC)CC",
                    0.9591894571091382
                ],
                [
                    "CCC(C)CC(C)CCCSC",
                    0.9591894571091382
                ],
                [
                    "CCC(C)CC(C)CCCCS",
                    0.9591894571091382
                ],
                [
                    "CCC(C)CC(C)CCCCO",
                    0.9591894571091382
                ],
                [
                    "CCC(C)(O)CCCCC(C)C",
                    0.9591894571091382
                ],
                [
                    "CCC(C)(O)CCCC(C)(C)C",
                    0.9591894571091382
                ],
                [
                    "CCC(C)(O)CC(C)CC(C)C",
                    0.9591894571091382
                ],
                [
                    "CCC(C)(C)C(C)CCC(C)O",
                    0.9591894571091382
                ],
                [
                    "CC(CCO)CCC(C)C(C)C",
                    0.9591894571091382
                ],
                [
                    "CC(C)COCCCC(C)(C)C",
                    0.9591894571091382
                ],
                [
                    "CC(C)CCOCCC(C)(C)C",
                    0.9591894571091382
                ],
                [
                    "CC(C)CCCCSCC(C)C",
                    0.9591894571091382
                ],
                [
                    "CC(C)CCCCOCC(C)C",
                    0.9591894571091382
                ],
                [
                    "CC(C)CCCCOC(C)(C)C",
                    0.9591894571091382
                ],
                [
                    "CC(C)CCCCCOC(C)C",
                    0.9591894571091382
                ],
                [
                    "CC(C)CCCCCCCCS",
                    0.9591894571091382
                ],
                [
                    "CC(C)CCCCCCCCO",
                    0.9591894571091382
                ],
                [
                    "CC(C)CCCCCCC(C)O",
                    0.9591894571091382
                ],
                [
                    "CC(C)CCCCCC(C)(C)S",
                    0.9591894571091382
                ],
                [
                    "CC(C)CCCCCC(C)(C)O",
                    0.9591894571091382
                ],
                [
                    "CC(C)CCCCC(C)CCO",
                    0.9591894571091382
                ],
                [
                    "CC(C)CCCCC(C)C(C)O",
                    0.9591894571091382
                ],
                [
                    "CC(C)CCCCC(C)(C)CO",
                    0.9591894571091382
                ],
                [
                    "CC(C)CCCC(O)CC(C)C",
                    0.9591894571091382
                ],
                [
                    "CC(C)CCC(CCO)C(C)C",
                    0.9591894571091382
                ],
                [
                    "CC(C)CCC(C)(O)C(C)(C)C",
                    0.9591894571091382
                ],
                [
                    "CC(C)(C)CCCOC(C)(C)C",
                    0.9591894571091382
                ],
                [
                    "CC(C)(C)CCCCCCCO",
                    0.9591894571091382
                ]
            ],
            "execution_time": 18215.57898926735,
            "number_scoring_function_calls": 0,
            "metadata": {
                "top_159": 0.9658628792170776,
                "internal_similarity_max": 0.9333333333333333,
                "internal_similarity_mean": 0.25825459344553225,
                "internal_similarity_histogram_density": [
                    [
                        0.4813891855543689,
                        2.8108065345516398,
                        3.766464934140262,
                        1.747557454214628,
                        0.7112060440647128,
                        0.354416360112337,
                        0.09572406154819826,
                        0.022151022507021088,
                        0.00870218741347257,
                        0.001582215893358649
                    ]
                ],
                "internal_similarity_histogram_bins": [
                    [
                        0.0,
                        0.1,
                        0.2,
                        0.30000000000000004,
                        0.4,
                        0.5,
                        0.6000000000000001,
                        0.7000000000000001,
                        0.8,
                        0.9,
                        1.0
                    ]
                ]
            }
        },
        {
            "benchmark_name": "C9H10N2O2PF2Cl",
            "score": 0.9403428413421528,
            "optimized_molecules": [
                [
                    "CP(=O)(O)CNC(=S)Nc1c(F)cc(F)cc1Cl",
                    0.9844964370054085
                ],
                [
                    "COP1(=S)NCC(c2cc(N)c(F)c(F)c2Cl)O1",
                    0.9844964370054085
                ],
                [
                    "COP1(=S)NCC(c2cc(N)c(F)c(Cl)c2F)O1",
                    0.9844964370054085
                ],
                [
                    "COP1(=S)NCC(c2cc(N)c(Cl)c(F)c2F)O1",
                    0.9844964370054085
                ],
                [
                    "COP1(=S)NCC(c2cc(F)c(N)c(F)c2Cl)O1",
                    0.9844964370054085
                ],
                [
                    "COP1(=S)NCC(c2cc(F)c(N)c(Cl)c2F)O1",
                    0.9844964370054085
                ],
                [
                    "COP1(=S)NCC(c2cc(F)c(F)c(N)c2Cl)O1",
                    0.9844964370054085
                ],
                [
                    "COP1(=S)NCC(c2cc(F)c(F)c(Cl)c2N)O1",
                    0.9844964370054085
                ],
                [
                    "COP1(=S)NCC(c2cc(F)c(Cl)c(N)c2F)O1",
                    0.9844964370054085
                ],
                [
                    "COP1(=S)NCC(c2cc(F)c(Cl)c(F)c2N)O1",
                    0.9844964370054085
                ],
                [
                    "COP1(=S)NCC(c2cc(Cl)c(N)c(F)c2F)O1",
                    0.9844964370054085
                ],
                [
                    "COP1(=S)NCC(c2cc(Cl)c(F)c(N)c2F)O1",
                    0.9844964370054085
                ],
                [
                    "COP1(=S)NCC(c2cc(Cl)c(F)c(F)c2N)O1",
                    0.9844964370054085
                ],
                [
                    "COP1(=S)NCC(c2c(N)cc(F)c(F)c2Cl)O1",
                    0.9844964370054085
                ],
                [
                    "COP1(=S)NCC(c2c(N)cc(F)c(Cl)c2F)O1",
                    0.9844964370054085
                ],
                [
                    "COP1(=S)NCC(c2c(N)cc(Cl)c(F)c2F)O1",
                    0.9844964370054085
                ],
                [
                    "COP1(=S)NCC(c2c(N)c(F)cc(F)c2Cl)O1",
                    0.9844964370054085
                ],
                [
                    "COP1(=S)NCC(c2c(N)c(F)cc(Cl)c2F)O1",
                    0.9844964370054085
                ],
                [
                    "COP1(=S)NCC(c2c(N)c(Cl)cc(F)c2F)O1",
                    0.9844964370054085
                ],
                [
                    "COP1(=S)NCC(c2c(F)cc(N)c(F)c2Cl)O1",
                    0.9844964370054085
                ],
                [
                    "COP1(=S)NCC(c2c(F)cc(N)c(Cl)c2F)O1",
                    0.9844964370054085
                ],
                [
                    "COP1(=S)NCC(c2c(F)cc(F)c(N)c2Cl)O1",
                    0.9844964370054085
                ],
                [
                    "COP1(=S)NCC(c2c(F)cc(F)c(Cl)c2N)O1",
                    0.9844964370054085
                ],
                [
                    "COP1(=S)NCC(c2c(F)cc(Cl)c(N)c2F)O1",
                    0.9844964370054085
                ],
                [
                    "COP1(=S)NCC(c2c(F)cc(Cl)c(F)c2N)O1",
                    0.9844964370054085
                ],
                [
                    "COP1(=S)NCC(c2c(F)c(N)cc(F)c2Cl)O1",
                    0.9844964370054085
                ],
                [
                    "COP1(=S)NCC(c2c(F)c(N)cc(Cl)c2F)O1",
                    0.9844964370054085
                ],
                [
                    "COP1(=S)NCC(c2c(F)c(F)cc(N)c2Cl)O1",
                    0.9844964370054085
                ],
                [
                    "COP1(=S)NCC(c2c(Cl)cc(N)c(F)c2F)O1",
                    0.9844964370054085
                ],
                [
                    "COP1(=S)NCC(c2c(Cl)cc(F)c(N)c2F)O1",
                    0.9844964370054085
                ],
                [
                    "COP1(=S)NCC(c2c(Cl)cc(F)c(F)c2N)O1",
                    0.9844964370054085
                ],
                [
                    "OP(O)CCCc1cc(Cl)c(NBr)c(F)c1F",
                    0.9394130628134758
                ],
                [
                    "OP(O)CCCc1cc(Cl)c(F)c(NBr)c1F",
                    0.9394130628134758
                ],
                [
                    "OCP(O)(=S)CNC(=S)Nc1c(F)cc(F)cc1Cl",
                    0.9394130628134758
                ],
                [
                    "OCCc1nc(CBr)ncc1OCC(F)(F)Cl",
                    0.9394130628134758
                ],
                [
                    "OCCc1nc(CBr)nc(Cl)c1OCC(F)F",
                    0.9394130628134758
                ],
                [
                    "OCCONCc1cc(NBr)c(F)c(Cl)c1F",
                    0.9394130628134758
                ],
                [
                    "OCCONCc1cc(NBr)c(Cl)c(F)c1F",
                    0.9394130628134758
                ],
                [
                    "OCCONCc1cc(F)c(NBr)c(Cl)c1F",
                    0.9394130628134758
                ],
                [
                    "OCCONCc1cc(F)c(Cl)c(NBr)c1F",
                    0.9394130628134758
                ],
                [
                    "OCCONCc1cc(Cl)c(NBr)c(F)c1F",
                    0.9394130628134758
                ],
                [
                    "OCCONCc1cc(Cl)c(F)c(NBr)c1F",
                    0.9394130628134758
                ],
                [
                    "OCCNc1cc(I)cnc1OCC(F)(F)Cl",
                    0.9394130628134758
                ],
                [
                    "OCCNc1cc(Br)cnc1OCC(F)(F)Cl",
                    0.9394130628134758
                ],
                [
                    "OCCCNc1nc(I)c(OC(F)F)cc1Cl",
                    0.9394130628134758
                ],
                [
                    "OCCCNc1nc(Cl)c(OC(F)F)cc1Br",
                    0.9394130628134758
                ],
                [
                    "OCCCNc1nc(Br)c(OC(F)F)cc1Cl",
                    0.9394130628134758
                ],
                [
                    "OCC(O)CNc1cc(NBr)c(F)c(F)c1Cl",
                    0.9394130628134758
                ],
                [
                    "OCC(O)CNc1cc(NBr)c(F)c(Cl)c1F",
                    0.9394130628134758
                ],
                [
                    "OCC(O)CNc1cc(NBr)c(Cl)c(F)c1F",
                    0.9394130628134758
                ],
                [
                    "OCC(O)CNc1cc(F)c(NBr)c(F)c1Cl",
                    0.9394130628134758
                ],
                [
                    "OCC(O)CNc1cc(F)c(F)c(NBr)c1Cl",
                    0.9394130628134758
                ],
                [
                    "OCC(O)CNc1cc(F)c(Cl)c(NBr)c1F",
                    0.9394130628134758
                ],
                [
                    "OCC(O)CNc1cc(Cl)c(NBr)c(F)c1F",
                    0.9394130628134758
                ],
                [
                    "OCC(O)CNc1cc(Cl)c(F)c(NBr)c1F",
                    0.9394130628134758
                ],
                [
                    "OCC(O)CNc1c(F)cc(NBr)c(Cl)c1F",
                    0.9394130628134758
                ],
                [
                    "OCC(O)CNc1c(F)cc(Cl)c(NBr)c1F",
                    0.9394130628134758
                ],
                [
                    "OCC(CO)Nc1cc(NBr)c(F)c(F)c1Cl",
                    0.9394130628134758
                ],
                [
                    "OCC(CO)Nc1cc(NBr)c(F)c(Cl)c1F",
                    0.9394130628134758
                ],
                [
                    "OCC(CO)Nc1cc(NBr)c(Cl)c(F)c1F",
                    0.9394130628134758
                ],
                [
                    "OCC(CO)Nc1cc(F)c(NBr)c(F)c1Cl",
                    0.9394130628134758
                ],
                [
                    "OCC(CO)Nc1cc(F)c(F)c(NBr)c1Cl",
                    0.9394130628134758
                ],
                [
                    "OCC(CO)Nc1cc(F)c(Cl)c(NBr)c1F",
                    0.9394130628134758
                ],
                [
                    "OCC(CO)Nc1cc(Cl)c(NBr)c(F)c1F",
                    0.9394130628134758
                ],
                [
                    "OCC(CO)Nc1cc(Cl)c(F)c(NBr)c1F",
                    0.9394130628134758
                ],
                [
                    "OCC(CO)Nc1c(F)cc(NBr)c(Cl)c1F",
                    0.9394130628134758
                ],
                [
                    "OCC(CO)Nc1c(F)cc(Cl)c(NBr)c1F",
                    0.9394130628134758
                ],
                [
                    "O=[PH](O)CCCc1cc(NBr)c(F)c(Cl)c1F",
                    0.9394130628134758
                ],
                [
                    "O=[PH](O)CCCc1cc(F)c(NBr)c(Cl)c1F",
                    0.9394130628134758
                ],
                [
                    "O=[PH](O)CCCc1cc(Cl)c(NBr)c(F)c1F",
                    0.9394130628134758
                ],
                [
                    "O=[PH](O)CCCc1cc(Cl)c(F)c(NBr)c1F",
                    0.9394130628134758
                ],
                [
                    "O=COCCc1c(Cl)c(CI)nn1CC(F)F",
                    0.9394130628134758
                ],
                [
                    "O=COCCc1c(Cl)c(CBr)nn1CC(F)F",
                    0.9394130628134758
                ],
                [
                    "O=CCOCc1c(Cl)c(CI)nn1CC(F)F",
                    0.9394130628134758
                ],
                [
                    "O=CCOCc1c(Cl)c(CBr)nn1CC(F)F",
                    0.9394130628134758
                ],
                [
                    "O=C(O)CCc1c(Cl)c(CI)nn1CC(F)F",
                    0.9394130628134758
                ],
                [
                    "O=C(O)CCc1c(Cl)c(CBr)nn1CC(F)F",
                    0.9394130628134758
                ],
                [
                    "O=C(O)CCCn1nc(C(F)F)c(Cl)c1CBr",
                    0.9394130628134758
                ],
                [
                    "O=C(Nc1cc(CCCCI)on1)C(F)(F)Cl",
                    0.9394130628134758
                ],
                [
                    "O=C(Nc1cc(CCCCI)no1)C(F)(F)Cl",
                    0.9394130628134758
                ],
                [
                    "O=C(Nc1cc(CCCCBr)on1)C(F)(F)Cl",
                    0.9394130628134758
                ],
                [
                    "O=C(Nc1cc(CCCCBr)no1)C(F)(F)Cl",
                    0.9394130628134758
                ],
                [
                    "O=C(NCc1cc(CCCBr)no1)C(F)(F)Cl",
                    0.9394130628134758
                ],
                [
                    "O=C(NC1=NOC(CCl)(CI)C1)C1CC1(F)F",
                    0.9394130628134758
                ],
                [
                    "O=C(CO)Cc1c(Cl)c(CI)nn1CC(F)F",
                    0.9394130628134758
                ],
                [
                    "O=C(CO)Cc1c(Cl)c(CBr)nn1CC(F)F",
                    0.9394130628134758
                ],
                [
                    "O=C(CO)CCn1nc(C(F)F)c(Cl)c1CBr",
                    0.9394130628134758
                ],
                [
                    "Nc1c(F)c(Cl)c(F)c(CNOCCO)c1I",
                    0.9394130628134758
                ],
                [
                    "NC(Cc1cc(NBr)c(F)c(Cl)c1F)C(O)O",
                    0.9394130628134758
                ],
                [
                    "NC(Cc1cc(NBr)c(Cl)c(F)c1F)C(O)O",
                    0.9394130628134758
                ],
                [
                    "NC(Cc1cc(F)c(NBr)c(Cl)c1F)C(O)O",
                    0.9394130628134758
                ],
                [
                    "NC(Cc1cc(F)c(Cl)c(NBr)c1F)C(O)O",
                    0.9394130628134758
                ],
                [
                    "NC(Cc1cc(Cl)c(NBr)c(F)c1F)C(O)O",
                    0.9394130628134758
                ],
                [
                    "NC(Cc1cc(Cl)c(F)c(NBr)c1F)C(O)O",
                    0.9394130628134758
                ],
                [
                    "FC(F)c1nn(CC2OCCO2)c(CBr)c1Cl",
                    0.9394130628134758
                ],
                [
                    "Cc1nn(CC(F)F)c(COC(=O)CI)c1Cl",
                    0.9394130628134758
                ],
                [
                    "Cc1nn(CC(F)F)c(COC(=O)CBr)c1Cl",
                    0.9394130628134758
                ],
                [
                    "Cc1ncc(OCC(F)(F)Cl)c(OCCI)n1",
                    0.9394130628134758
                ],
                [
                    "Cc1ncc(OCC(F)(F)Cl)c(COCI)n1",
                    0.9394130628134758
                ],
                [
                    "Cc1ncc(OCC(F)(F)Cl)c(COCBr)n1",
                    0.9394130628134758
                ],
                [
                    "Cc1nc(Cl)c(OCC(F)F)c(COCI)n1",
                    0.9394130628134758
                ],
                [
                    "Cc1nc(Br)c(OCC(F)(F)Cl)c(CCO)n1",
                    0.9394130628134758
                ],
                [
                    "Cc1c(I)c(C(F)(F)Cl)nn1CCCC(=O)O",
                    0.9394130628134758
                ],
                [
                    "Cc1c(I)c(C(F)(F)Cl)nn1CC1OCCO1",
                    0.9394130628134758
                ],
                [
                    "Cc1c(I)c(C(F)(F)Cl)nn1CC(C)C(=O)O",
                    0.9394130628134758
                ],
                [
                    "Cc1c(I)c(C(F)(F)Cl)nn1C(C)CC(=O)O",
                    0.9394130628134758
                ],
                [
                    "Cc1c(Cl)c(C(F)F)nn1CC(=O)OCCBr",
                    0.9394130628134758
                ],
                [
                    "Cc1c(Cl)c(C(F)F)nn1C(CBr)CC(=O)O",
                    0.9394130628134758
                ],
                [
                    "Cc1c(Br)c(C(F)F)nn1CC(=O)OCCCl",
                    0.9394130628134758
                ],
                [
                    "Cc1c(Br)c(C(F)(F)Cl)nn1CCCC(=O)O",
                    0.9394130628134758
                ],
                [
                    "Cc1c(Br)c(C(F)(F)Cl)nn1CCC(=O)CO",
                    0.9394130628134758
                ],
                [
                    "Cc1c(Br)c(C(F)(F)Cl)nn1CC1OCCO1",
                    0.9394130628134758
                ],
                [
                    "Cc1c(Br)c(C(F)(F)Cl)nn1CC(C)C(=O)O",
                    0.9394130628134758
                ],
                [
                    "Cc1c(Br)c(C(F)(F)Cl)nn1C(C)CC(=O)O",
                    0.9394130628134758
                ],
                [
                    "COP1(=S)NCC(c2c(N)c(F)c(S)c(F)c2Cl)O1",
                    0.9394130628134758
                ],
                [
                    "COP1(=S)NCC(c2c(N)c(Cl)c(F)c(S)c2F)O1",
                    0.9394130628134758
                ],
                [
                    "COP1(=S)NCC(c2c(F)c(S)c(F)c(N)c2Cl)O1",
                    0.9394130628134758
                ],
                [
                    "COCc1nc(CBr)ncc1OCC(F)(F)Cl",
                    0.9394130628134758
                ],
                [
                    "COCc1nc(C)nc(Br)c1OCC(F)(F)Cl",
                    0.9394130628134758
                ],
                [
                    "COCN(CCl)c1ncc(OC(F)F)cc1Br",
                    0.9394130628134758
                ],
                [
                    "COCN(C)c1ncc(OC(F)F)c(Br)c1Cl",
                    0.9394130628134758
                ],
                [
                    "COCN(C)c1ncc(OC(F)(F)Cl)cc1Br",
                    0.9394130628134758
                ],
                [
                    "COCN(C)c1ncc(OC(F)(F)Br)cc1Cl",
                    0.9394130628134758
                ],
                [
                    "COCN(C)c1nc(I)c(OC(F)F)cc1Cl",
                    0.9394130628134758
                ],
                [
                    "COCN(C)c1nc(Cl)c(OC(F)F)cc1Br",
                    0.9394130628134758
                ],
                [
                    "COCN(C)c1nc(Br)c(OC(F)F)cc1Cl",
                    0.9394130628134758
                ],
                [
                    "COCCNc1nc(I)c(OC(F)F)cc1Cl",
                    0.9394130628134758
                ],
                [
                    "COCCNc1nc(Cl)c(OC(F)F)cc1Br",
                    0.9394130628134758
                ],
                [
                    "COCCNc1nc(Br)c(OC(F)F)cc1Cl",
                    0.9394130628134758
                ],
                [
                    "COC(=O)Cc1c(Cl)c(CI)nn1CC(F)F",
                    0.9394130628134758
                ],
                [
                    "COC(=O)Cc1c(Cl)c(CBr)nn1CC(F)F",
                    0.9394130628134758
                ],
                [
                    "COC(=O)CCn1nc(C(F)F)c(Cl)c1CBr",
                    0.9394130628134758
                ],
                [
                    "COC(=O)CCn1nc(C(F)(F)Cl)c(I)c1C",
                    0.9394130628134758
                ],
                [
                    "COC(=O)CCn1nc(C(F)(F)Cl)c(Br)c1C",
                    0.9394130628134758
                ],
                [
                    "CN(COCI)c1ncc(OC(F)F)cc1Cl",
                    0.9394130628134758
                ],
                [
                    "CN(COCBr)c1ncc(OC(F)F)cc1Cl",
                    0.9394130628134758
                ],
                [
                    "CN(CCO)c1ncc(OC(F)F)c(Br)c1Cl",
                    0.9394130628134758
                ],
                [
                    "CN(CCO)c1ncc(OC(F)(F)Cl)cc1Br",
                    0.9394130628134758
                ],
                [
                    "CN(CCO)c1ncc(OC(F)(F)Br)cc1Cl",
                    0.9394130628134758
                ],
                [
                    "CN(CCO)c1nc(I)c(OC(F)F)cc1Cl",
                    0.9394130628134758
                ],
                [
                    "CN(CCO)c1nc(Cl)c(OC(F)F)cc1Br",
                    0.9394130628134758
                ],
                [
                    "CN(CCO)c1nc(Br)c(OC(F)F)cc1Cl",
                    0.9394130628134758
                ],
                [
                    "CCOc1nc(CBr)ncc1OCC(F)(F)Cl",
                    0.9394130628134758
                ],
                [
                    "CCOCNc1nc(I)c(OC(F)F)cc1Cl",
                    0.9394130628134758
                ],
                [
                    "CCOCNc1nc(Cl)c(OC(F)F)cc1Br",
                    0.9394130628134758
                ],
                [
                    "CCOCNc1nc(Br)c(OC(F)F)cc1Cl",
                    0.9394130628134758
                ],
                [
                    "CCOC(=O)Cn1nc(C(F)F)c(Cl)c1CBr",
                    0.9394130628134758
                ],
                [
                    "CCOC(=O)Cn1nc(C(F)(F)Cl)c(I)c1C",
                    0.9394130628134758
                ],
                [
                    "CCOC(=O)Cn1nc(C(F)(F)Cl)c(Br)c1C",
                    0.9394130628134758
                ],
                [
                    "CCN(CO)c1ncc(OC(F)F)c(Br)c1Cl",
                    0.9394130628134758
                ],
                [
                    "CCN(CO)c1nc(I)c(OC(F)F)cc1Cl",
                    0.9394130628134758
                ],
                [
                    "CCN(CO)c1nc(Br)c(OC(F)F)cc1Cl",
                    0.9394130628134758
                ],
                [
                    "CCCNc1nc(Br)c(OC(F)F)c(O)c1Cl",
                    0.9394130628134758
                ],
                [
                    "CCC(CI)c1cc(NC(=O)C(F)(F)Cl)no1",
                    0.9394130628134758
                ],
                [
                    "CC(O)CNc1nc(I)c(OC(F)F)cc1Cl",
                    0.9394130628134758
                ],
                [
                    "CC(O)CNc1nc(Cl)c(OC(F)F)cc1Br",
                    0.9394130628134758
                ],
                [
                    "CC(O)CNc1nc(Br)c(OC(F)F)cc1Cl",
                    0.9394130628134758
                ],
                [
                    "CC(Cn1nc(C(F)F)c(Cl)c1CBr)C(=O)O",
                    0.9394130628134758
                ],
                [
                    "CC(CO)Nc1nc(I)c(OC(F)F)cc1Cl",
                    0.9394130628134758
                ],
                [
                    "CC(CO)Nc1nc(Cl)c(OC(F)F)cc1Br",
                    0.9394130628134758
                ],
                [
                    "CC(CO)Nc1nc(Br)c(OC(F)F)cc1Cl",
                    0.9394130628134758
                ],
                [
                    "CC(CCI)c1cc(NC(=O)C(F)(F)Cl)no1",
                    0.9394130628134758
                ],
                [
                    "CC(CC(=O)O)n1nc(C(F)F)c(Cl)c1CBr",
                    0.9394130628134758
                ],
                [
                    "CC(CBr)Cc1cc(NC(=O)C(F)(F)Cl)no1",
                    0.9394130628134758
                ],
                [
                    "CC(C)Nc1nc(Br)c(OC(F)F)c(O)c1Cl",
                    0.9394130628134758
                ],
                [
                    "CC(=O)OCc1c(Cl)c(CI)nn1CC(F)F",
                    0.9394130628134758
                ],
                [
                    "CC(=O)OCc1c(Cl)c(CBr)nn1CC(F)F",
                    0.9394130628134758
                ],
                [
                    "CC(=O)OCCn1nc(C(F)F)c(Cl)c1CBr",
                    0.9394130628134758
                ],
                [
                    "CC(=O)OCCn1nc(C(F)(F)Cl)c(I)c1C",
                    0.9394130628134758
                ],
                [
                    "CC(=O)OCCn1nc(C(F)(F)Cl)c(Br)c1C",
                    0.9394130628134758
                ],
                [
                    "O=S(=O)(CCCF)Nc1ccc(NBr)c(F)c1Cl",
                    0.9248488132162048
                ],
                [
                    "O=C(O)CSCc1c(Cl)c(CBr)nn1CC(F)F",
                    0.9248488132162048
                ],
                [
                    "O=C(Cn1nc(C(F)F)c(Cl)c1CBr)OCCS",
                    0.9248488132162048
                ],
                [
                    "O=C(CS)OCc1c(Cl)c(CI)nn1CC(F)F",
                    0.9248488132162048
                ],
                [
                    "O=C(CS)OCc1c(Cl)c(CBr)nn1CC(F)F",
                    0.9248488132162048
                ],
                [
                    "NCCCS(=O)(=O)Nc1c(I)cc(F)c(Cl)c1F",
                    0.9248488132162048
                ],
                [
                    "Cc1c(I)c(C(F)(F)Cl)nn1CC(=O)OCCS",
                    0.9248488132162048
                ],
                [
                    "Cc1c(Br)c(C(F)(F)Cl)nn1CC(CS)C(=O)O",
                    0.9248488132162048
                ],
                [
                    "Cc1c(Br)c(C(F)(F)Cl)nn1C1CCS(=O)(=O)C1",
                    0.9248488132162048
                ],
                [
                    "CSCOC(=O)Cn1nc(C(F)F)c(Cl)c1CBr",
                    0.9248488132162048
                ],
                [
                    "CSCOC(=O)Cn1nc(C(F)(F)Cl)c(I)c1C",
                    0.9248488132162048
                ],
                [
                    "CS(=O)CCNc1nc(I)c(OC(F)F)cc1Cl",
                    0.9248488132162048
                ],
                [
                    "CS(=O)CCNc1nc(Cl)c(OC(F)F)cc1Br",
                    0.9248488132162048
                ],
                [
                    "CS(=O)CCNc1nc(Br)c(OC(F)F)cc1Cl",
                    0.9248488132162048
                ],
                [
                    "CS(=O)(=O)NCCc1cc(Cl)c(F)c(NBr)c1F",
                    0.9248488132162048
                ],
                [
                    "COP1(=S)NCC(c2ccc(NBr)c(F)c2Cl)O1",
                    0.9248488132162048
                ],
                [
                    "COP1(=S)NCC(c2ccc(F)c(F)c2NBr)O1",
                    0.9248488132162048
                ],
                [
                    "COP1(=S)NCC(c2ccc(Cl)c(NBr)c2F)O1",
                    0.9248488132162048
                ],
                [
                    "COP1(=S)NCC(c2cc(NBr)cc(Cl)c2F)O1",
                    0.9248488132162048
                ],
                [
                    "COP1(=S)NCC(c2cc(NBr)c(F)c(F)c2Cl)O1",
                    0.9248488132162048
                ],
                [
                    "COP1(=S)NCC(c2cc(NBr)c(Cl)c(F)c2F)O1",
                    0.9248488132162048
                ],
                [
                    "COP1(=S)NCC(c2cc(I)c(N)c(F)c2Cl)O1",
                    0.9248488132162048
                ],
                [
                    "COP1(=S)NCC(c2cc(I)c(N)c(Cl)c2F)O1",
                    0.9248488132162048
                ],
                [
                    "COP1(=S)NCC(c2cc(F)cc(NBr)c2F)O1",
                    0.9248488132162048
                ],
                [
                    "COP1(=S)NCC(c2cc(F)cc(F)c2NBr)O1",
                    0.9248488132162048
                ],
                [
                    "COP1(=S)NCC(c2cc(F)cc(Cl)c2NBr)O1",
                    0.9248488132162048
                ],
                [
                    "COP1(=S)NCC(c2cc(F)c(Cl)cc2NBr)O1",
                    0.9248488132162048
                ],
                [
                    "COP1(=S)NCC(c2cc(F)c(Cl)c(NBr)c2)O1",
                    0.9248488132162048
                ],
                [
                    "COP1(=S)NCC(c2cc(F)c(Cl)c(N)c2Br)O1",
                    0.9248488132162048
                ],
                [
                    "COP1(=S)NCC(c2cc(F)c(Cl)c(Br)c2N)O1",
                    0.9248488132162048
                ],
                [
                    "COP1(=S)NCC(c2cc(Cl)c(Br)c(F)c2N)O1",
                    0.9248488132162048
                ],
                [
                    "COP1(=S)NCC(c2cc(Br)c(F)c(Cl)c2N)O1",
                    0.9248488132162048
                ],
                [
                    "COP1(=S)NCC(c2cc(Br)c(Cl)c(N)c2F)O1",
                    0.9248488132162048
                ],
                [
                    "COP1(=S)NCC(c2cc(Br)c(Cl)c(F)c2N)O1",
                    0.9248488132162048
                ],
                [
                    "COP1(=S)NCC(c2c(NBr)ccc(Cl)c2F)O1",
                    0.9248488132162048
                ],
                [
                    "COP1(=S)NCC(c2c(NBr)cc(F)c(Cl)c2F)O1",
                    0.9248488132162048
                ],
                [
                    "COP1(=S)NCC(c2c(N)cc(F)c(F)c2Br)O1",
                    0.9248488132162048
                ],
                [
                    "COP1(=S)NCC(c2c(N)cc(F)c(Br)c2F)O1",
                    0.9248488132162048
                ],
                [
                    "COP1(=S)NCC(c2c(N)cc(Cl)c(Br)c2F)O1",
                    0.9248488132162048
                ],
                [
                    "COP1(=S)NCC(c2c(N)cc(Br)c(F)c2Cl)O1",
                    0.9248488132162048
                ],
                [
                    "COP1(=S)NCC(c2c(N)c(Cl)c(F)c(Br)c2F)O1",
                    0.9248488132162048
                ],
                [
                    "COP1(=S)NCC(c2c(N)c(Br)cc(F)c2F)O1",
                    0.9248488132162048
                ],
                [
                    "COP1(=S)NCC(c2c(N)c(Br)cc(Cl)c2F)O1",
                    0.9248488132162048
                ],
                [
                    "COP1(=S)NCC(c2c(I)cc(N)c(F)c2F)O1",
                    0.9248488132162048
                ],
                [
                    "COP1(=S)NCC(c2c(I)cc(N)c(F)c2Cl)O1",
                    0.9248488132162048
                ],
                [
                    "COP1(=S)NCC(c2c(F)cc(F)cc2NBr)O1",
                    0.9248488132162048
                ],
                [
                    "COP1(=S)NCC(c2c(F)cc(Br)c(N)c2Cl)O1",
                    0.9248488132162048
                ],
                [
                    "COP1(=S)NCC(c2c(F)c(N)cc(Br)c2F)O1",
                    0.9248488132162048
                ],
                [
                    "COP1(=S)NCC(c2c(F)c(F)cc(NBr)c2Cl)O1",
                    0.9248488132162048
                ],
                [
                    "COP1(=S)NCC(c2c(F)c(F)c(Cl)c(N)c2Br)O1",
                    0.9248488132162048
                ],
                [
                    "COP1(=S)NCC(c2c(F)c(F)c(Br)c(N)c2Cl)O1",
                    0.9248488132162048
                ],
                [
                    "COP1(=S)NCC(c2c(F)c(Cl)cc(N)c2Br)O1",
                    0.9248488132162048
                ],
                [
                    "COP1(=S)NCC(c2c(F)c(Cl)c(F)c(N)c2Br)O1",
                    0.9248488132162048
                ],
                [
                    "COP1(=S)NCC(c2c(F)c(Br)cc(N)c2Cl)O1",
                    0.9248488132162048
                ],
                [
                    "COP1(=S)NCC(c2c(F)c(Br)c(F)c(N)c2Cl)O1",
                    0.9248488132162048
                ],
                [
                    "COP1(=S)NCC(c2c(Cl)cc(I)c(N)c2F)O1",
                    0.9248488132162048
                ],
                [
                    "COP1(=S)NCC(c2c(Cl)cc(F)c(N)c2Br)O1",
                    0.9248488132162048
                ],
                [
                    "COP1(=S)NCC(c2c(Cl)cc(Br)c(F)c2N)O1",
                    0.9248488132162048
                ],
                [
                    "COP1(=S)NCC(c2c(Cl)c(N)cc(F)c2Br)O1",
                    0.9248488132162048
                ],
                [
                    "COP1(=S)NCC(c2c(Cl)c(N)c(F)c(F)c2Br)O1",
                    0.9248488132162048
                ],
                [
                    "COP1(=S)NCC(c2c(Cl)c(F)cc(F)c2NBr)O1",
                    0.9248488132162048
                ],
                [
                    "COP1(=S)NCC(c2c(Br)cc(Cl)c(N)c2F)O1",
                    0.9248488132162048
                ],
                [
                    "COP1(=S)NCC(c2c(Br)cc(Cl)c(F)c2N)O1",
                    0.9248488132162048
                ],
                [
                    "CNS(=O)(=O)CCc1cc(F)c(NBr)c(Cl)c1F",
                    0.9248488132162048
                ],
                [
                    "CN(Cc1cc(NBr)c(F)c(Cl)c1F)S(C)(=O)=O",
                    0.9248488132162048
                ],
                [
                    "CN(Cc1cc(Cl)c(NBr)c(F)c1F)S(C)(=O)=O",
                    0.9248488132162048
                ],
                [
                    "CN(Cc1cc(Cl)c(F)c(NBr)c1F)S(C)(=O)=O",
                    0.9248488132162048
                ],
                [
                    "CN(C)S(=O)(=O)Cc1cc(NBr)c(Cl)c(F)c1F",
                    0.9248488132162048
                ],
                [
                    "CN(C)S(=O)(=O)Cc1cc(F)c(Cl)c(NBr)c1F",
                    0.9248488132162048
                ],
                [
                    "CCNS(=O)(=O)Cc1cc(NBr)c(F)c(Cl)c1F",
                    0.9248488132162048
                ],
                [
                    "CCN(C)S(=O)(=O)Nc1c(Br)cc(F)c(Cl)c1F",
                    0.9248488132162048
                ],
                [
                    "CCCS(=O)(=O)Nc1cc(NBr)c(F)c(Cl)c1F",
                    0.9248488132162048
                ],
                [
                    "CCCS(=O)(=O)Nc1cc(NBr)c(Cl)c(F)c1F",
                    0.9248488132162048
                ],
                [
                    "CCCS(=O)(=O)Nc1cc(Cl)c(F)c(NBr)c1F",
                    0.9248488132162048
                ],
                [
                    "CCCS(=O)(=O)Nc1c(F)cc(NBr)c(Cl)c1F",
                    0.9248488132162048
                ],
                [
                    "CC(Nc1cc(NBr)c(F)c(Cl)c1F)S(C)(=O)=O",
                    0.9248488132162048
                ],
                [
                    "CC(Nc1cc(Cl)c(NBr)c(F)c1F)S(C)(=O)=O",
                    0.9248488132162048
                ],
                [
                    "CC(Nc1cc(Cl)c(F)c(NBr)c1F)S(C)(=O)=O",
                    0.9248488132162048
                ],
                [
                    "CC(C)S(=O)(=O)Nc1cc(NBr)c(F)c(F)c1Cl",
                    0.9248488132162048
                ],
                [
                    "CC(C)S(=O)(=O)Nc1c(F)cc(NBr)c(Cl)c1F",
                    0.9248488132162048
                ]
            ],
            "execution_time": 18231.00624036789,
            "number_scoring_function_calls": 0,
            "metadata": {
                "top_250": 0.9403428413421528,
                "internal_similarity_max": 0.9142857142857143,
                "internal_similarity_mean": 0.19805041136139825,
                "internal_similarity_histogram_density": [
                    [
                        2.34016,
                        5.26816,
                        0.6729599999999998,
                        0.34976000000000007,
                        0.2828800000000001,
                        0.5347199999999995,
                        0.4288000000000001,
                        0.09536000000000001,
                        0.026880000000000008,
                        0.0003200000000000001
                    ]
                ],
                "internal_similarity_histogram_bins": [
                    [
                        0.0,
                        0.1,
                        0.2,
                        0.30000000000000004,
                        0.4,
                        0.5,
                        0.6000000000000001,
                        0.7000000000000001,
                        0.8,
                        0.9,
                        1.0
                    ]
                ]
            }
        },
        {
            "benchmark_name": "Median molecules 1",
            "score": 0.37109142281277313,
            "optimized_molecules": [
                [
                    "CC1CCC(C(C)C)C(O)C1",
                    0.4
                ],
                [
                    "CC12CCC(CC1=O)C2(C)C",
                    0.4
                ],
                [
                    "CC(C)C1CC(=O)C2(C)CCC(C)C2(C)C1O",
                    0.3769536007176707
                ],
                [
                    "CC1CCC2(C)C(=O)CC(C(C)C)C(O)C2(C)C1",
                    0.3692744729379982
                ],
                [
                    "CC1CC(=O)C2(C)CCC(C(C)C)C(O)C2(C)C1",
                    0.3692744729379982
                ],
                [
                    "CC1CCC2(C)C(O)C(C(C)C)CC(=O)C2(C)C1",
                    0.35714285714285715
                ],
                [
                    "CC1CCC2(C)C(=O)CC(O)C(C(C)C)C2(C)C1",
                    0.35675303400633784
                ],
                [
                    "CC1CC(=O)C2(C)CCC(O)C(C(C)C)C2(C)C1",
                    0.35675303400633784
                ],
                [
                    "CC(C)C1CCC2(C)C(=O)CC(O)CC2(C)C1C",
                    0.35675303400633784
                ],
                [
                    "CC(C)C1CC(=O)C2(C)CCC(O)CC2(C)C1C",
                    0.35675303400633784
                ],
                [
                    "CC(C)C1CCC2(C)C(=O)CC(O)C(O)C2(C)C1C",
                    0.3564291546531391
                ],
                [
                    "CC(C)C1CC(=O)C2(C)CCC(O)C(O)C2(C)C1C",
                    0.3564291546531391
                ],
                [
                    "CC(C)C1CC(=O)C2(C)CCC(O)C(C)C2(C)C1O",
                    0.3564291546531391
                ],
                [
                    "CC(C)C1CC(=O)C2(C)CCC(O)C(C)C2(C)C1C",
                    0.3564291546531391
                ],
                [
                    "CC(C)C1CCC2(C)C(=O)CC(O)C(O)C12C",
                    0.3501373356929447
                ],
                [
                    "CC(C)C1CCC2(C)C(=O)CC(C)C(O)C12C",
                    0.3501373356929447
                ],
                [
                    "CC(O)C12CCC(CC1=O)C2(C)C",
                    0.34876154516318936
                ],
                [
                    "CC(CCC12CCC(CC1=O)C2(C)C)C1CC1O",
                    0.34738884890807736
                ],
                [
                    "CC(C)C1CCC2(C)C(=O)CCC(O)C2(C)C1C",
                    0.3450327796711771
                ],
                [
                    "CC(C)C1CCC2(C)C(=O)CCC(C)C2(C)C1O",
                    0.3450327796711771
                ],
                [
                    "CC(C)C1CC(=O)C2(C)CCCC(O)C2(C)C1C",
                    0.3450327796711771
                ],
                [
                    "CC(C)C1CC(=O)C2(C)CCCC(C)C2(C)C1O",
                    0.3450327796711771
                ],
                [
                    "CC(C)C1CC(=O)C2(C)CCC(C)C2(CO)C1O",
                    0.3450327796711771
                ],
                [
                    "CC(C)C1CC(=O)C2(C)CC(O)CCC2(C)C1C",
                    0.3450327796711771
                ],
                [
                    "CC(C)C1CCC2(C)C(=O)CC(O)C(O)C2(C)C1O",
                    0.344447481913586
                ],
                [
                    "CC(C)C1CCC2(C)C(=O)CC(C)C(O)C2(C)C1O",
                    0.344447481913586
                ],
                [
                    "CC(C)C1CCC2(C)C(=O)CC(C)C(O)C2(C)C1C",
                    0.344447481913586
                ],
                [
                    "CC(C)C1CC(=O)C2(C)CCC(O)C(O)C2(C)C1O",
                    0.344447481913586
                ],
                [
                    "CC(C)C1CC(=O)C2(C)CCC(N)C(O)C2(C)C1C",
                    0.344447481913586
                ],
                [
                    "CC(C)C1CC(=O)C2(C)CCC(C)C(O)C2(C)C1O",
                    0.344447481913586
                ],
                [
                    "CC(C)C1CC(=O)C2(C)CCC(C)C(O)C2(C)C1C",
                    0.344447481913586
                ],
                [
                    "CC(C)C1CC(=O)C2(C)CCC(C)C(C)C2(C)C1O",
                    0.344447481913586
                ],
                [
                    "CCC1CCC2(C)C(=O)CC(C(C)C)C(O)C12C",
                    0.344231459639648
                ],
                [
                    "CC1CCC2(C)C(=O)CC(C(C)C)C(C)C2(C)C1",
                    0.344231459639648
                ],
                [
                    "CC1CC(=O)C2(C)CCC(C(C)C)C(C)C2(C)C1",
                    0.344231459639648
                ],
                [
                    "CC(C)C1CCC2(C)C(=O)CC(O)CC2(C)C1O",
                    0.344231459639648
                ],
                [
                    "CC(C)C1CC(=O)C2(C)CCC(O)CC2(C)C1O",
                    0.344231459639648
                ],
                [
                    "CC(C)C1CC(=O)C2(C)CCC(O)C(C)C2(C)C1",
                    0.344231459639648
                ],
                [
                    "CC(C)C1CC(=O)C2(C)CCC(N)CC2(C)C1O",
                    0.344231459639648
                ],
                [
                    "CC(C)C1CC(=O)C2(C)CCC(F)CC2(C)C1O",
                    0.344231459639648
                ],
                [
                    "CC(C)C1CC(=O)C2(C)CCC(Cl)CC2(C)C1O",
                    0.344231459639648
                ],
                [
                    "CC(C)C1CC(=O)C2(C)CCC(CS)C2(C)C1O",
                    0.344231459639648
                ],
                [
                    "CC(C)C1CC(=O)C2(C)CCC(CO)C2(C)C1O",
                    0.344231459639648
                ],
                [
                    "CC(C)C1CC(=O)C2(C)CCC(CN)C2(C)C1O",
                    0.344231459639648
                ],
                [
                    "CC(C)C1CC(=O)C2(C)CCC(CCl)C2(C)C1O",
                    0.344231459639648
                ],
                [
                    "CC(C)C1CC(=O)C2(C)CCC(CBr)C2(C)C1O",
                    0.344231459639648
                ],
                [
                    "CC(C)C1CC(=O)C2(C)CCC(C=O)C2(C)C1O",
                    0.344231459639648
                ],
                [
                    "CC(C)C1CC(=O)C2(C)CCC(Br)CC2(C)C1O",
                    0.344231459639648
                ],
                [
                    "C=CC1CCC2(C)C(=O)CC(C(C)C)C(O)C12C",
                    0.344231459639648
                ],
                [
                    "CC1CCC2(C)C(=O)CC(O)C(O)C12C",
                    0.3403516468284206
                ],
                [
                    "CCC12CC(C)CCC1(C)C(=O)CC(C(C)C)C2O",
                    0.3389830508474576
                ],
                [
                    "CCC12CC(C)CC(=O)C1(C)CCC(C(C)C)C2O",
                    0.3389830508474576
                ],
                [
                    "CC1CCC2(C)C(=O)CC(C(C)C)C(O)C2(CO)C1",
                    0.3389830508474576
                ],
                [
                    "CC1CC(=O)C2(C)CCC(C(C)C)C(O)C2(CO)C1",
                    0.3389830508474576
                ],
                [
                    "COC1C(O)CCC2(C)C(=O)CC(C(C)C)C(C)C12C",
                    0.33875374294707905
                ],
                [
                    "COC1C(O)CC(=O)C2(C)CCC(C(C)C)C(C)C12C",
                    0.33875374294707905
                ],
                [
                    "COC1C(C(C)C)CC(=O)C2(C)CCC(O)C(C)C12C",
                    0.33875374294707905
                ],
                [
                    "CCC1C(O)CCC2(C)C(=O)CC(C(C)C)C(C)C12C",
                    0.33875374294707905
                ],
                [
                    "CCC1C(C(C)C)CC(=O)C2(C)CCC(O)C(C)C12C",
                    0.33875374294707905
                ],
                [
                    "CC(C)C1CCC2(C)C(=O)CC(O)C(C=O)C2(C)C1C",
                    0.33875374294707905
                ],
                [
                    "CC(C)C1CC(=O)C2(C)CCC(O)C(CO)C2(C)C1C",
                    0.33875374294707905
                ],
                [
                    "CC(C)C1CC(=O)C2(C)CCC(O)C(CN)C2(C)C1C",
                    0.33875374294707905
                ],
                [
                    "CC(C)C1CC(=O)C2(C)CCC(O)C(CCl)C2(C)C1C",
                    0.33875374294707905
                ],
                [
                    "CC(C)C1CC(=O)C2(C)CCC(O)C(C=O)C2(C)C1C",
                    0.33875374294707905
                ],
                [
                    "CC(C)C1CC(=O)C2(C)CCC(O)C(C)C2(C)C1CO",
                    0.33875374294707905
                ],
                [
                    "CC(C)C1CC(=O)C2(C)CCC(O)C(C)C2(C)C1CN",
                    0.33875374294707905
                ],
                [
                    "CC(C)C1CC(=O)C2(C)CCC(O)C(C)C2(C)C1CCl",
                    0.33875374294707905
                ],
                [
                    "CC1CCC2(C)C(=O)CC(C(C)C)C(CO)C2(C)C1",
                    0.33860769692048215
                ],
                [
                    "CC1CC(=O)C2(C)CCC(C(C)C)C(CO)C2(C)C1",
                    0.33860769692048215
                ],
                [
                    "CC1CC(=O)C2(C)CCC(O)C2(C)C1",
                    0.3383273692816344
                ],
                [
                    "CC(O)C1CC(=O)C2(C)CCC(C)C2(C)C1O",
                    0.33669024917071727
                ],
                [
                    "CC(N)C1CC(=O)C2(C)CCC(C)C2(C)C1O",
                    0.33669024917071727
                ],
                [
                    "CC(F)C1CC(=O)C2(C)CCC(C)C2(C)C1O",
                    0.33669024917071727
                ],
                [
                    "CC(C(C)C(O)C12CCC(CC1=O)C2(C)C)C1CC1O",
                    0.3366013853370741
                ],
                [
                    "CC(CC(O)C12CCC(CC1=O)C2(C)C)C1CC1O",
                    0.335581893691051
                ],
                [
                    "CC1CCC2(C)C(=O)CC(O)C(O)C2(C)C1",
                    0.33541019662496846
                ],
                [
                    "CC1CC(=O)C2(C)CCC(O)C(O)C2(C)C1",
                    0.33541019662496846
                ],
                [
                    "CC1CC(=O)C2(C)CCC(O)C(C)C2(C)C1",
                    0.33541019662496846
                ],
                [
                    "CC1CC(=O)C2(C)CCC(C(C)C)C2(C)C1",
                    0.33541019662496846
                ],
                [
                    "CC(C)C1CCC2(C)C(=O)CC(O)CC12C",
                    0.33541019662496846
                ],
                [
                    "CC(C)C1CCC2(C)C(=O)CCC(O)C2(C)C1O",
                    0.3333333333333333
                ],
                [
                    "CC(C)C1CCC(=O)C2(C)CCC(O)C(C)C12C",
                    0.3333333333333333
                ],
                [
                    "CC(C)C1C(O)CCC2(C)C(=O)CCC(C)C12C",
                    0.3333333333333333
                ],
                [
                    "CC1CCC2(C)C(O)C(C(C)C)CCC2(C)C1=O",
                    0.33292257121385643
                ],
                [
                    "CC1CCC2(C)C(C)C(C(C)C)CC(=O)C2(C)C1",
                    0.33292257121385643
                ],
                [
                    "CC1CC(=O)C2(C)CC(C(C)C)C(O)CC2(C)C1",
                    0.33292257121385643
                ],
                [
                    "CC(C)C1CCC2(C)C(=O)C(O)CCC2(C)C1C",
                    0.33292257121385643
                ],
                [
                    "CC(C)C1CC(=O)C2(C)CCCC(O)C2(C)C1O",
                    0.33292257121385643
                ],
                [
                    "CC(C)C1CC(=O)C2(C)CC(O)CCC2(C)C1O",
                    0.33292257121385643
                ],
                [
                    "CC(C)C1CC(=O)C2(C)CC(F)CCC2(C)C1O",
                    0.33292257121385643
                ],
                [
                    "CC(C)C1CC(=O)C2(C)CC(Cl)CCC2(C)C1O",
                    0.33292257121385643
                ],
                [
                    "CC(C)C1CC(=O)C2(C)CC(Br)CCC2(C)C1O",
                    0.33292257121385643
                ],
                [
                    "CC(C)C1C(O)CC(=O)C2(C)CCCC(C)C12C",
                    0.33292257121385643
                ],
                [
                    "CC(C)C1CC(=O)C2(C)CCC(C(N)=O)C2(C)C1O",
                    0.33245498310218435
                ],
                [
                    "CC(C)C1CC(=O)C2(C)CCC(C(C)O)C2(C)C1O",
                    0.33245498310218435
                ],
                [
                    "CC(C)C1C(O)CCC2(C)C(=O)CC(C)C(C)C12C",
                    0.33245498310218435
                ],
                [
                    "CC(C)C1C(O)CC(=O)C2(C)CCC(C)C(O)C12C",
                    0.33245498310218435
                ],
                [
                    "CC(C)C1C(C)CCC2(C)C(=O)CC(O)C(O)C12C",
                    0.33245498310218435
                ],
                [
                    "CC(C)C1C(C)CC(=O)C2(C)CCC(O)C(O)C12C",
                    0.33245498310218435
                ],
                [
                    "CC(C)C1C(C)CC(=O)C2(C)CCC(O)C(C)C12C",
                    0.33245498310218435
                ]
            ],
            "execution_time": 18180.529768943787,
            "number_scoring_function_calls": 0,
            "metadata": {
                "top_1": 0.4,
                "top_10": 0.36996575397618753,
                "top_100": 0.343308514462132,
                "internal_similarity_max": 0.8611111111111112,
                "internal_similarity_mean": 0.4708863244250739,
                "internal_similarity_histogram_density": [
                    [
                        0.1,
                        0.006,
                        0.5479999999999998,
                        1.6320000000000003,
                        3.7840000000000007,
                        2.7979999999999974,
                        0.7800000000000001,
                        0.29400000000000004,
                        0.05800000000000001,
                        0.0
                    ]
                ],
                "internal_similarity_histogram_bins": [
                    [
                        0.0,
                        0.1,
                        0.2,
                        0.30000000000000004,
                        0.4,
                        0.5,
                        0.6000000000000001,
                        0.7000000000000001,
                        0.8,
                        0.9,
                        1.0
                    ]
                ]
            }
        },
        {
            "benchmark_name": "Median molecules 2",
            "score": 0.4338449413183061,
            "optimized_molecules": [
                [
                    "CCCc1nn(C)c2c(=O)[nH]c(-c3cc(C4c5[nH]c6ccccc6c5CC5C(=O)N(C)CC(=O)N54)ccc3OCC)nc12",
                    0.4525062483125562
                ],
                [
                    "CCOc1ccc(C2c3[nH]c4ccccc4c3CC3C(=O)N(C)CC(=O)N32)cc1-c1nc2c(CCS(=O)(=O)N3CCN(C)CC3)nn(C)c2c(=O)[nH]1",
                    0.43038763514245676
                ],
                [
                    "CCCc1nn(C)c2c(=O)[nH]c(-c3cc(C4c5[nH]c6ccccc6c5CC5C(=O)N(C)CC(=O)N54)ccc3S(=O)(=O)N3CCN(C)CC3)nc12",
                    0.42998009085509487
                ],
                [
                    "CCCc1nn(C)c2c(=O)[nH]c(-c3cc(C4c5[nH]c6ccccc6c5CC5C(=O)N(C)CC(=O)N54)ccc3OS(=O)(=O)N3CCN(C)CC3)nc12",
                    0.4285111216086912
                ],
                [
                    "CCCCc1nn(C)c2c(=O)[nH]c(-c3cc(C4c5[nH]c6ccccc6c5CC5C(=O)N(C)CC(=O)N54)ccc3OCC)nc12",
                    0.4274177596840271
                ],
                [
                    "CCCc1nn(C)c2c(=O)[nH]c(-c3cc(C4c5[nH]c6ccccc6c5CC5C(=O)N(C)CC(=O)N54)ccc3OCN3CC3)nc12",
                    0.4259622639006649
                ],
                [
                    "CCCc1nn(C)c2c(=O)[nH]c(-c3cc(C4c5[nH]c6ccccc6c5CC5C(=O)N(C)CC(=O)N54)ccc3OC)nc12",
                    0.42585159182137006
                ],
                [
                    "CCOc1ccc(C2c3[nH]c4ccccc4c3CC3C(=O)N(C)CC(=O)N32)cc1-c1nc2c(CCS)nn(C)c2c(=O)[nH]1",
                    0.4247181271482825
                ],
                [
                    "CCOc1ccc(C2c3[nH]c4ccccc4c3CC3C(=O)N(C)CC(=O)N32)cc1-c1nc2c(CCO)nn(C)c2c(=O)[nH]1",
                    0.4247181271482825
                ],
                [
                    "CCOc1ccc(C2c3[nH]c4ccccc4c3CC3C(=O)N(C)CC(=O)N32)cc1-c1nc2c(CCN)nn(C)c2c(=O)[nH]1",
                    0.4247181271482825
                ],
                [
                    "CCOc1ccc(C2c3[nH]c4ccccc4c3CC3C(=O)N(C)CC(=O)N32)cc1-c1nc2c(CCI)nn(C)c2c(=O)[nH]1",
                    0.4247181271482825
                ],
                [
                    "CCOc1ccc(C2c3[nH]c4ccccc4c3CC3C(=O)N(C)CC(=O)N32)cc1-c1nc2c(CCF)nn(C)c2c(=O)[nH]1",
                    0.4247181271482825
                ],
                [
                    "CCOc1ccc(C2c3[nH]c4ccccc4c3CC3C(=O)N(C)CC(=O)N32)cc1-c1nc2c(CCCl)nn(C)c2c(=O)[nH]1",
                    0.4247181271482825
                ],
                [
                    "CCOc1ccc(C2c3[nH]c4ccccc4c3CC3C(=O)N(C)CC(=O)N32)cc1-c1nc2c(CCBr)nn(C)c2c(=O)[nH]1",
                    0.4247181271482825
                ],
                [
                    "CCCc1nn(C)c2c(=O)[nH]c(-c3cc(C4c5[nH]c6ccccc6c5CC5C(=O)N(C)CC(=O)N54)ccc3OCO)nc12",
                    0.4247181271482825
                ],
                [
                    "CCCc1nn(C)c2c(=O)[nH]c(-c3cc(C4c5[nH]c6ccccc6c5CC5C(=O)N(C)CC(=O)N54)ccc3OCN)nc12",
                    0.4247181271482825
                ],
                [
                    "CCCc1nn(C)c2c(=O)[nH]c(-c3cc(C4c5[nH]c6ccccc6c5CC5C(=O)N(C)CC(=O)N54)ccc3OCI)nc12",
                    0.4247181271482825
                ],
                [
                    "CCCc1nn(C)c2c(=O)[nH]c(-c3cc(C4c5[nH]c6ccccc6c5CC5C(=O)N(C)CC(=O)N54)ccc3OCF)nc12",
                    0.4247181271482825
                ],
                [
                    "CCCc1nn(C)c2c(=O)[nH]c(-c3cc(C4c5[nH]c6ccccc6c5CC5C(=O)N(C)CC(=O)N54)ccc3OCBr)nc12",
                    0.4247181271482825
                ],
                [
                    "CCCOc1ccc(C2c3[nH]c4ccccc4c3CC3C(=O)N(C)CC(=O)N32)cc1-c1nc2c(CCC)nn(C)c2c(=O)[nH]1",
                    0.4235595859864155
                ],
                [
                    "CCOc1ccc(C2c3[nH]c4ccccc4c3CC3C(=O)N(C)CC(=O)N32)cc1-c1nc2c(CCN3CCN(C)CC3)nn(C)c2c(=O)[nH]1",
                    0.42300742881518183
                ],
                [
                    "CCCc1nn(C)c2c(=O)[nH]c(-c3cc(C4c5[nH]c6ccccc6c5CC5C(=O)N(C)CC(=O)N54)ccc3OCN3CCN(C)CC3)nc12",
                    0.42300742881518183
                ],
                [
                    "CCOc1ccc(C2c3[nH]c4ccccc4c3CC3C(=O)N(C)CC(=O)N32)cc1-c1nc2c(CCS(C)(=O)=O)nn(C)c2c(=O)[nH]1",
                    0.42237927898885963
                ],
                [
                    "CCCc1nn(C)c2c(=O)[nH]c(-c3cc(C4c5[nH]c6ccccc6c5CC5C(=O)N(C)CC(=O)N54)ccc3OCS(C)(=O)=O)nc12",
                    0.42237927898885963
                ],
                [
                    "CCOc1ccc(C2c3[nH]c4ccccc4c3CC3C(=O)N(C)CC(=O)N32)cc1-c1nc2c(CCNS(=O)(=O)N3CCN(C)CC3)nn(C)c2c(=O)[nH]1",
                    0.4223050583815984
                ],
                [
                    "CCOc1ccc(C2c3[nH]c4ccccc4c3CC3C(=O)N(C)CC(=O)N32)cc1-c1nc2c(CCCS(=O)(=O)N3CCN(C)CC3)nn(C)c2c(=O)[nH]1",
                    0.4223050583815984
                ],
                [
                    "CCCc1nn(C)c2c(=O)[nH]c(-c3cc(C4c5[nH]c6ccccc6c5CC5C(=O)N(C)CC(=O)N54)ccc3OCCS(=O)(=O)N3CCN(C)CC3)nc12",
                    0.4223050583815984
                ],
                [
                    "CCOc1ccc(C2c3[nH]c4ccccc4c3CC3C(=O)N(C)CC(=O)N32)cc1-c1nc2c(CC)nn(C)c2c(=O)[nH]1",
                    0.42179823721034315
                ],
                [
                    "CCCc1nn(C)c2c(=O)[nH]c(-c3cc(C4c5[nH]c6ccccc6c5CC5C(=O)N(C)CC(=O)N54)ccc3OO)nc12",
                    0.42179823721034315
                ],
                [
                    "CCCc1nn(C)c2c(=O)[nH]c(-c3cc(C4c5[nH]c6ccccc6c5CC5C(=O)N(C)CC(=O)N54)ccc3OI)nc12",
                    0.42179823721034315
                ],
                [
                    "CCOc1ccc(C2c3[nH]c4ccccc4c3CC3C(=O)N(C)CC(=O)N32)cc1-c1nc2c(CS(=O)(=O)N3CCN(C)CC3)nn(C)c2c(=O)[nH]1",
                    0.4216908805910238
                ],
                [
                    "CCOc1ccc(C2c3[nH]c4ccccc4c3CC3C(=O)N(C)CC(=O)N32)cc1-c1nc2c(CCSC)nn(C)c2c(=O)[nH]1",
                    0.41970525567191547
                ],
                [
                    "CCOc1ccc(C2c3[nH]c4ccccc4c3CC3C(=O)N(C)CC(=O)N32)cc1-c1nc2c(CCOC)nn(C)c2c(=O)[nH]1",
                    0.41970525567191547
                ],
                [
                    "CCOc1ccc(C2c3[nH]c4ccccc4c3CC3C(=O)N(C)CC(=O)N32)cc1-c1nc2c(CCNC)nn(C)c2c(=O)[nH]1",
                    0.41970525567191547
                ],
                [
                    "CCCc1nn(C)c2c(=O)[nH]c(-c3cc(C4c5[nH]c6ccccc6c5CC5C(=O)N(C)CC(=O)N54)ccc3OS(C)(=O)=O)nc12",
                    0.41970525567191547
                ],
                [
                    "CCCc1nn(C)c2c(=O)[nH]c(-c3cc(C4c5[nH]c6ccccc6c5CC5C(=O)N(C)CC(=O)N54)ccc3OCSC)nc12",
                    0.41970525567191547
                ],
                [
                    "CCCc1nn(C)c2c(=O)[nH]c(-c3cc(C4c5[nH]c6ccccc6c5CC5C(=O)N(C)CC(=O)N54)ccc3OCOC)nc12",
                    0.41970525567191547
                ],
                [
                    "CCCc1nn(C)c2c(=O)[nH]c(-c3cc(C4c5[nH]c6ccccc6c5CC5C(=O)N(C)CC(=O)N54)ccc3OCNC)nc12",
                    0.41970525567191547
                ],
                [
                    "CCOc1ccc(C2c3[nH]c4ccccc4c3CC3C(=O)N(C)CC(=O)N32)cc1-c1nc2c(CCN3CCC3)nn(C)c2c(=O)[nH]1",
                    0.4194518442253653
                ],
                [
                    "CCOc1ccc(C2c3[nH]c4ccccc4c3CC3C(=O)N(C)CC(=O)N32)cc1-c1nc2c(CCS(N)(=O)=O)nn(C)c2c(=O)[nH]1",
                    0.41861774590984857
                ],
                [
                    "CCOc1ccc(C2c3[nH]c4ccccc4c3CC3C(=O)N(C)CC(=O)N32)cc1-c1nc2c(CCS(=O)(=O)S)nn(C)c2c(=O)[nH]1",
                    0.41861774590984857
                ],
                [
                    "CCOc1ccc(C2c3[nH]c4ccccc4c3CC3C(=O)N(C)CC(=O)N32)cc1-c1nc2c(CCS(=O)(=O)O)nn(C)c2c(=O)[nH]1",
                    0.41861774590984857
                ],
                [
                    "CCOc1ccc(C2c3[nH]c4ccccc4c3CC3C(=O)N(C)CC(=O)N32)cc1-c1nc2c(CCS(=O)(=O)F)nn(C)c2c(=O)[nH]1",
                    0.41861774590984857
                ],
                [
                    "CCOc1ccc(C2c3[nH]c4ccccc4c3CC3C(=O)N(C)CC(=O)N32)cc1-c1nc2c(CCS(=O)(=O)Cl)nn(C)c2c(=O)[nH]1",
                    0.41861774590984857
                ],
                [
                    "CCCc1nn(C)c2c(=O)[nH]c(-c3cc(C4c5[nH]c6ccccc6c5CC5C(=O)N(C)CC(=O)N54)ccc3OS(=O)(=O)CC)nc12",
                    0.41861774590984857
                ],
                [
                    "CCCc1nn(C)c2c(=O)[nH]c(-c3cc(C4c5[nH]c6ccccc6c5CC5C(=O)N(C)CC(=O)N54)ccc3OCS(N)(=O)=O)nc12",
                    0.41861774590984857
                ],
                [
                    "CCCc1nn(C)c2c(=O)[nH]c(-c3cc(C4c5[nH]c6ccccc6c5CC5C(=O)N(C)CC(=O)N54)ccc3OCS(=O)(=O)O)nc12",
                    0.41861774590984857
                ],
                [
                    "CCCc1nn(C)c2c(=O)[nH]c(-c3cc(C4c5[nH]c6ccccc6c5CC5C(=O)N(C)CC(=O)N54)ccc3OCOCC)nc12",
                    0.41861774590984857
                ],
                [
                    "CCCCCc1nn(C)c2c(=O)[nH]c(-c3cc(C4c5[nH]c6ccccc6c5CC5C(=O)N(C)CC(=O)N54)ccc3OCC)nc12",
                    0.41861774590984857
                ],
                [
                    "CCOc1ccc(C2c3[nH]c4ccccc4c3CC3C(=O)N(C)CC(=O)N32)cc1-c1nc2c(CCC3CC3)nn(C)c2c(=O)[nH]1",
                    0.4183790548236327
                ],
                [
                    "CCCc1nn(C)c2c(=O)[nH]c(-c3cc(C4c5[nH]c6ccccc6c5CC5C(=O)N(C)CC(=O)N54)ccc3OCC3CC3)nc12",
                    0.4183790548236327
                ],
                [
                    "CCCc1nn(C)c2c(=O)[nH]c(-c3cc(C4c5[nH]c6ccccc6c5CC5C(=O)N(C)CC(=O)N54)ccc3OCC3CO3)nc12",
                    0.41808778256457485
                ],
                [
                    "CCOc1ccc(C2c3[nH]c4ccccc4c3CC3C(=O)N(C)CC(=O)N32)cc1-c1nc2c(CCC3(C)CC3)nn(C)c2c(=O)[nH]1",
                    0.41785544701867244
                ],
                [
                    "CCCc1nn(C)c2c(=O)[nH]c(-c3cc(C4c5[nH]c6ccccc6c5CC5C(=O)N(C)CC(=O)N54)ccc3OCC3(C)CC3)nc12",
                    0.41785544701867244
                ],
                [
                    "CCCc1nn(C)c2c(=O)[nH]c(-c3cc(C4c5[nH]c6ccccc6c5CC5C(=O)N(C)CC(=O)N54)ccc3OCC3(C)CO3)nc12",
                    0.4175938786380994
                ],
                [
                    "CCOc1ccc(C2c3[nH]c4ccccc4c3CC3C(=O)N(C)CC(=O)N32)cc1-c1nc2c(CCS(=O)(=O)CC)nn(C)c2c(=O)[nH]1",
                    0.4175073620581345
                ],
                [
                    "CCOc1ccc(C2c3[nH]c4ccccc4c3CC3C(=O)N(C)CC(=O)N32)cc1-c1nc2c(CCCN3CC3)nn(C)c2c(=O)[nH]1",
                    0.4173257286364604
                ],
                [
                    "CCCc1nn(C)c2c(=O)[nH]c(-c3cc(C4c5[nH]c6ccccc6c5CC5C(=O)N(C)CC(=O)N54)ccc3OCCN3CC3)nc12",
                    0.4173257286364604
                ],
                [
                    "CCOc1ccc(C2c3[nH]c4ccccc4c3CC3C(=O)N(C)CC(=O)N32)cc1-c1nc2c(CCS(=O)(=O)N3CCC3)nn(C)c2c(=O)[nH]1",
                    0.41720430837780204
                ],
                [
                    "CCCc1nn(C)c2c(=O)[nH]c(-c3cc(C4c5[nH]c6ccccc6c5CC5C(=O)N(C)CC(=O)N54)ccc3OSC)nc12",
                    0.4168181542799854
                ],
                [
                    "CCCc1nn(C)c2c(=O)[nH]c(-c3cc(C4c5[nH]c6ccccc6c5CC5C(=O)N(C)CC(=O)N54)ccc3OOC)nc12",
                    0.4168181542799854
                ],
                [
                    "[C-]#[N+]COc1ccc(C2c3[nH]c4ccccc4c3CC3C(=O)N(C)CC(=O)N32)cc1-c1nc2c(CCC)nn(C)c2c(=O)[nH]1",
                    0.4158542804982241
                ],
                [
                    "CCOc1ccc(C2c3[nH]c4ccccc4c3CC3C(=O)N(C)CC(=O)N32)cc1-c1nc2c(CCON)nn(C)c2c(=O)[nH]1",
                    0.4158542804982241
                ],
                [
                    "CCOc1ccc(C2c3[nH]c4ccccc4c3CC3C(=O)N(C)CC(=O)N32)cc1-c1nc2c(CCNO)nn(C)c2c(=O)[nH]1",
                    0.4158542804982241
                ],
                [
                    "CCOc1ccc(C2c3[nH]c4ccccc4c3CC3C(=O)N(C)CC(=O)N32)cc1-c1nc2c(CCNN)nn(C)c2c(=O)[nH]1",
                    0.4158542804982241
                ],
                [
                    "CCOc1ccc(C2c3[nH]c4ccccc4c3CC3C(=O)N(C)CC(=O)N32)cc1-c1nc2c(CCNCl)nn(C)c2c(=O)[nH]1",
                    0.4158542804982241
                ],
                [
                    "CCOc1ccc(C2c3[nH]c4ccccc4c3CC3C(=O)N(C)CC(=O)N32)cc1-c1nc2c(CCCS)nn(C)c2c(=O)[nH]1",
                    0.4158542804982241
                ],
                [
                    "CCOc1ccc(C2c3[nH]c4ccccc4c3CC3C(=O)N(C)CC(=O)N32)cc1-c1nc2c(CCCP)nn(C)c2c(=O)[nH]1",
                    0.4158542804982241
                ],
                [
                    "CCOc1ccc(C2c3[nH]c4ccccc4c3CC3C(=O)N(C)CC(=O)N32)cc1-c1nc2c(CCCO)nn(C)c2c(=O)[nH]1",
                    0.4158542804982241
                ],
                [
                    "CCOc1ccc(C2c3[nH]c4ccccc4c3CC3C(=O)N(C)CC(=O)N32)cc1-c1nc2c(CCCN)nn(C)c2c(=O)[nH]1",
                    0.4158542804982241
                ],
                [
                    "CCOc1ccc(C2c3[nH]c4ccccc4c3CC3C(=O)N(C)CC(=O)N32)cc1-c1nc2c(CCCI)nn(C)c2c(=O)[nH]1",
                    0.4158542804982241
                ],
                [
                    "CCOc1ccc(C2c3[nH]c4ccccc4c3CC3C(=O)N(C)CC(=O)N32)cc1-c1nc2c(CCCF)nn(C)c2c(=O)[nH]1",
                    0.4158542804982241
                ],
                [
                    "CCOc1ccc(C2c3[nH]c4ccccc4c3CC3C(=O)N(C)CC(=O)N32)cc1-c1nc2c(CCCCl)nn(C)c2c(=O)[nH]1",
                    0.4158542804982241
                ],
                [
                    "CCOc1ccc(C2c3[nH]c4ccccc4c3CC3C(=O)N(C)CC(=O)N32)cc1-c1nc2c(CCCBr)nn(C)c2c(=O)[nH]1",
                    0.4158542804982241
                ],
                [
                    "CCOc1ccc(C2c3[nH]c4ccccc4c3CC3C(=O)N(C)CC(=O)N32)cc1-c1nc2c(CCC=O)nn(C)c2c(=O)[nH]1",
                    0.4158542804982241
                ],
                [
                    "CCOc1ccc(C2c3[nH]c4ccccc4c3CC3C(=O)N(C)CC(=O)N32)cc1-c1nc2c(CCC#N)nn(C)c2c(=O)[nH]1",
                    0.4158542804982241
                ],
                [
                    "CCCc1nn(C)c2c(=O)[nH]c(-c3cc(C4c5[nH]c6ccccc6c5CC5C(=O)N(C)CC(=O)N54)ccc3OS(N)(=O)=O)nc12",
                    0.4158542804982241
                ],
                [
                    "CCCc1nn(C)c2c(=O)[nH]c(-c3cc(C4c5[nH]c6ccccc6c5CC5C(=O)N(C)CC(=O)N54)ccc3OS(=O)(=O)O)nc12",
                    0.4158542804982241
                ],
                [
                    "CCCc1nn(C)c2c(=O)[nH]c(-c3cc(C4c5[nH]c6ccccc6c5CC5C(=O)N(C)CC(=O)N54)ccc3OS(=O)(=O)F)nc12",
                    0.4158542804982241
                ],
                [
                    "CCCc1nn(C)c2c(=O)[nH]c(-c3cc(C4c5[nH]c6ccccc6c5CC5C(=O)N(C)CC(=O)N54)ccc3OCCS)nc12",
                    0.4158542804982241
                ],
                [
                    "CCCc1nn(C)c2c(=O)[nH]c(-c3cc(C4c5[nH]c6ccccc6c5CC5C(=O)N(C)CC(=O)N54)ccc3OCCO)nc12",
                    0.4158542804982241
                ],
                [
                    "CCCc1nn(C)c2c(=O)[nH]c(-c3cc(C4c5[nH]c6ccccc6c5CC5C(=O)N(C)CC(=O)N54)ccc3OCCN)nc12",
                    0.4158542804982241
                ],
                [
                    "CCCc1nn(C)c2c(=O)[nH]c(-c3cc(C4c5[nH]c6ccccc6c5CC5C(=O)N(C)CC(=O)N54)ccc3OCCI)nc12",
                    0.4158542804982241
                ],
                [
                    "CCCc1nn(C)c2c(=O)[nH]c(-c3cc(C4c5[nH]c6ccccc6c5CC5C(=O)N(C)CC(=O)N54)ccc3OCCF)nc12",
                    0.4158542804982241
                ],
                [
                    "CCCc1nn(C)c2c(=O)[nH]c(-c3cc(C4c5[nH]c6ccccc6c5CC5C(=O)N(C)CC(=O)N54)ccc3OCCCl)nc12",
                    0.4158542804982241
                ],
                [
                    "CCCc1nn(C)c2c(=O)[nH]c(-c3cc(C4c5[nH]c6ccccc6c5CC5C(=O)N(C)CC(=O)N54)ccc3OCCBr)nc12",
                    0.4158542804982241
                ],
                [
                    "CCCc1nn(C)c2c(=O)[nH]c(-c3cc(C4c5[nH]c6ccccc6c5CC5C(=O)N(C)CC(=O)N54)ccc3OCC=O)nc12",
                    0.4158542804982241
                ],
                [
                    "CCCc1nn(C)c2c(=O)[nH]c(-c3cc(C4c5[nH]c6ccccc6c5CC5C(=O)N(C)CC(=O)N54)ccc3OCC#N)nc12",
                    0.4158542804982241
                ],
                [
                    "C=CCOc1ccc(C2c3[nH]c4ccccc4c3CC3C(=O)N(C)CC(=O)N32)cc1-c1nc2c(CCC)nn(C)c2c(=O)[nH]1",
                    0.4158542804982241
                ],
                [
                    "C=CCCc1nn(C)c2c(=O)[nH]c(-c3cc(C4c5[nH]c6ccccc6c5CC5C(=O)N(C)CC(=O)N54)ccc3OCC)nc12",
                    0.4158542804982241
                ],
                [
                    "C#CCOc1ccc(C2c3[nH]c4ccccc4c3CC3C(=O)N(C)CC(=O)N32)cc1-c1nc2c(CCC)nn(C)c2c(=O)[nH]1",
                    0.4158542804982241
                ],
                [
                    "C#CCCc1nn(C)c2c(=O)[nH]c(-c3cc(C4c5[nH]c6ccccc6c5CC5C(=O)N(C)CC(=O)N54)ccc3OCC)nc12",
                    0.4158542804982241
                ],
                [
                    "CCCc1nn(C)c2c(=O)[nH]c(-c3cc(C4c5[nH]c6ccccc6c5CC5C(=O)N(C)CC(=O)N54)ccc3OC3CC3)nc12",
                    0.41552531059516506
                ],
                [
                    "CCOc1ccc(C2c3[nH]c4ccccc4c3CC3C(=O)N(C)CC(=O)N32)cc1-c1nc2c(CCC3COC3)nn(C)c2c(=O)[nH]1",
                    0.4154706023250131
                ],
                [
                    "CCCc1nn(C)c2c(=O)[nH]c(-c3cc(C4c5[nH]c6ccccc6c5CC5C(=O)N(C)CC(=O)N54)ccc3OCC3COC3)nc12",
                    0.4154706023250131
                ],
                [
                    "CCCc1nn(C)c2c(=O)[nH]c(-c3cc(C4c5[nH]c6ccccc6c5CC5C(=O)N(C)CC(=O)N54)ccc3OCC3CCO3)nc12",
                    0.4154706023250131
                ],
                [
                    "CCOc1ccc(C2c3[nH]c4ccccc4c3CC3C(=O)N(C)CC(=O)N32)cc1-c1nc2c(CCS(C)=O)nn(C)c2c(=O)[nH]1",
                    0.41536065581875065
                ],
                [
                    "CCOc1ccc(C2c3[nH]c4ccccc4c3CC3C(=O)N(C)CC(=O)N32)cc1-c1nc2c(CCC(C)F)nn(C)c2c(=O)[nH]1",
                    0.41536065581875065
                ],
                [
                    "CCOc1ccc(C2c3[nH]c4ccccc4c3CC3C(=O)N(C)CC(=O)N32)cc1-c1nc2c(CCC(C)Cl)nn(C)c2c(=O)[nH]1",
                    0.41536065581875065
                ],
                [
                    "CCOc1ccc(C2c3[nH]c4ccccc4c3CC3C(=O)N(C)CC(=O)N32)cc1-c1nc2c(CCC(C)=O)nn(C)c2c(=O)[nH]1",
                    0.41536065581875065
                ]
            ],
            "execution_time": 18943.76340842247,
            "number_scoring_function_calls": 0,
            "metadata": {
                "top_1": 0.4525062483125562,
                "top_10": 0.4294771092769709,
                "top_100": 0.41955146636539126,
                "internal_similarity_max": 0.9655172413793104,
                "internal_similarity_mean": 0.796833876781367,
                "internal_similarity_histogram_density": [
                    [
                        0.1,
                        0.0,
                        0.0,
                        0.0,
                        0.0,
                        0.0,
                        0.14800000000000002,
                        4.470000000000001,
                        5.1320000000000014,
                        0.15000000000000002
                    ]
                ],
                "internal_similarity_histogram_bins": [
                    [
                        0.0,
                        0.1,
                        0.2,
                        0.30000000000000004,
                        0.4,
                        0.5,
                        0.6000000000000001,
                        0.7000000000000001,
                        0.8,
                        0.9,
                        1.0
                    ]
                ]
            }
        },
        {
            "benchmark_name": "Osimertinib MPO",
            "score": 0.9950620748905372,
            "optimized_molecules": [
                [
                    "COc1cc(N(C)CCN(C)C)c(NC(=O)C(O)C(O)C(O)C(N)=O)cc1Nc1nccc(-c2cn(C)c3ccccc23)n1",
                    1.0
                ],
                [
                    "COc1cc(N(C)CCN(C)C)c(NC(=O)C(=O)C(O)C(O)C(O)O)cc1Nc1nccc(-c2cn(C)c3ccccc23)n1",
                    1.0
                ],
                [
                    "COc1cc(N(C)CCN(C)C)c(NC(=O)C(O)C(O)C(=O)NN)cc1Nc1nccc(-c2cn(C)c3ccccc23)n1",
                    0.9998424811573958
                ],
                [
                    "COc1cc(N(C)CCN(C)C)c(NC(=O)C(O)NC(=O)C(N)CO)cc1Nc1nccc(-c2cn(C)c3ccccc23)n1",
                    0.9972512423591937
                ],
                [
                    "COc1cc(N(C)CCN(C)C)c(NC(=O)C(O)NC(=O)C(O)CO)cc1Nc1nccc(-c2cn(C)c3ccccc23)n1",
                    0.9964574273572077
                ],
                [
                    "COc1cc(N(C)CCN(C)C)c(Nc2nccc(-c3cn(C)c4ccccc34)n2)cc1NC(=O)C(O)C(O)C(=O)NN",
                    0.99480533112113
                ],
                [
                    "COc1cc(N(C)CCN(C)C)c(NC(=O)C(=O)NC(N)C(N)=O)cc1Nc1nccc(-c2cn(C)c3ccccc23)n1",
                    0.9944974435794861
                ],
                [
                    "CN(C)CCN(C)c1cc(OS(N)(=O)=O)c(Nc2nccc(-c3cn(C)c4ccccc34)n2)cc1NC(=O)C(N)CO",
                    0.9941257699052136
                ],
                [
                    "COc1cc(N(C)CCN(C)C)c(NC(=O)C(O)C(O)C(O)C(O)CO)cc1Nc1nccc(-c2cn(C)c3ccccc23)n1",
                    0.9940884109588133
                ],
                [
                    "COc1cc(N(C)CCN(C)C)c(NC(=O)C(O)C(O)C(O)C(O)CN)cc1Nc1nccc(-c2cn(C)c3ccccc23)n1",
                    0.9940884109588133
                ],
                [
                    "COc1cc(N(C)CCN(C)C)c(NC(=O)C(O)C(O)C(O)C(O)C=O)cc1Nc1nccc(-c2cn(C)c3ccccc23)n1",
                    0.9940884109588133
                ],
                [
                    "COc1cc(N(C)CCN(C)C)c(NC(=O)C(O)C(O)C(O)C(N)CO)cc1Nc1nccc(-c2cn(C)c3ccccc23)n1",
                    0.9940884109588133
                ],
                [
                    "COc1cc(N(C)CCN(C)C)c(NC(=O)C(O)C(O)C(O)C(N)C=O)cc1Nc1nccc(-c2cn(C)c3ccccc23)n1",
                    0.9940884109588133
                ],
                [
                    "COc1cc(N(C)CCN(C)C)c(NC(=O)C(O)C(O)C(O)C(=O)NN)cc1Nc1nccc(-c2cn(C)c3ccccc23)n1",
                    0.9940884109588133
                ],
                [
                    "COc1cc(N(C)CCN(C)C)c(NC(=O)C(O)C(O)C(O)C(=O)CO)cc1Nc1nccc(-c2cn(C)c3ccccc23)n1",
                    0.9940884109588133
                ],
                [
                    "COc1cc(N(C)CCN(C)C)c(NC(=O)C(O)C(O)C(O)C(=O)CN)cc1Nc1nccc(-c2cn(C)c3ccccc23)n1",
                    0.9940884109588133
                ],
                [
                    "COc1cc(N(C)CCN(C)C)c(NC(=O)C(=O)C(O)C(O)C(O)CO)cc1Nc1nccc(-c2cn(C)c3ccccc23)n1",
                    0.9940884109588133
                ],
                [
                    "COc1cc(N(C)CCN(C)C)c(NC(=O)C(=O)C(O)C(O)C(N)CO)cc1Nc1nccc(-c2cn(C)c3ccccc23)n1",
                    0.9940884109588133
                ],
                [
                    "CN(C)CCN(C)c1cc(OC=O)c(Nc2nccc(-c3cn(C)c4ccccc34)n2)cc1NC(=O)C(=O)C(O)C(O)O",
                    0.9939304167163496
                ],
                [
                    "COc1cc(N(C)CCN(C)C)c(NC(=O)C(NO)NC(=O)C(N)CN)cc1Nc1nccc(-c2cn(C)c3ccccc23)n1",
                    0.9920378491750003
                ],
                [
                    "COc1cc(N(C)CCN(C)C)c(NC(=O)C(NO)NC(=O)C(O)CN)cc1Nc1nccc(-c2cn(C)c3ccccc23)n1",
                    0.9916404390720496
                ],
                [
                    "COc1cc(N(C)CCN(C)C)c(NC(=O)C(NO)NC(=O)C(N)=O)cc1Nc1nccc(-c2cn(C)c3ccccc23)n1",
                    0.9914209643495672
                ],
                [
                    "COc1cc(N(C)CCN(C)C)c(NC(=O)C(CO)NC(=O)C(N)CN)cc1Nc1nccc(-c2cn(C)c3ccccc23)n1",
                    0.9912201519474712
                ],
                [
                    "COc1cc(N(C)CCN(C)C)c(NC(=O)C(=O)C(O)C(O)C(O)C=O)cc1Nc1nccc(-c2cn(C)c3ccccc23)n1",
                    0.9903118228171841
                ],
                [
                    "COc1cc(N(C)CCN(C)C)c(NC(=O)C2OC(O)C(O)C(O)C2O)cc1Nc1nccc(-c2cn(C)c3ccccc23)n1",
                    0.9902603624909507
                ],
                [
                    "COc1cc(N(C)CCN(C)C)c(NC(=O)C2OC(C(O)O)C(O)C2O)cc1Nc1nccc(-c2cn(C)c3ccccc23)n1",
                    0.9902603624909507
                ],
                [
                    "COc1cc(N(C)CCN(C)C)c(NC(=O)C(O)C(O)C(O)C(O)C(=O)O)cc1Nc1nccc(-c2cn(C)c3ccccc23)n1",
                    0.9902427357425654
                ],
                [
                    "COc1cc(N(C)CCN(C)C)c(NC(=O)C(O)C(O)C(O)C(N)C(=O)O)cc1Nc1nccc(-c2cn(C)c3ccccc23)n1",
                    0.9902427357425654
                ],
                [
                    "COc1cc(N(C)CCN(C)C)c(NC(=O)C(=O)C(O)C(O)C(O)C(N)=O)cc1Nc1nccc(-c2cn(C)c3ccccc23)n1",
                    0.9902427357425654
                ],
                [
                    "COc1cc(N(C)CCN(C)C)c(NC(=O)C2OC(O)C(O)(CO)C2O)cc1Nc1nccc(-c2cn(C)c3ccccc23)n1",
                    0.990211048752821
                ],
                [
                    "COc1cc(N(C)CCN(C)C)c(NC(=O)C(=O)C(O)C(O)C(N)C(=O)O)cc1Nc1nccc(-c2cn(C)c3ccccc23)n1",
                    0.9901551575967842
                ],
                [
                    "COc1cc(N(C)CCN(C)C)c(NC(=O)C(=O)C(O)C(O)C(O)C(=O)O)cc1Nc1nccc(-c2cn(C)c3ccccc23)n1",
                    0.9897942524223231
                ],
                [
                    "CN(C)CCN(C)c1cc(OS(N)(=O)=O)c(Nc2nccc(-c3cn(C)c4ccccc34)n2)cc1NC(=O)C(N)CC(N)=O",
                    0.9897785783327824
                ],
                [
                    "COc1cc(N(C)CCN(C)C)c(NS(=O)(=O)NC(=O)C(N)C(=O)CN)cc1Nc1nccc(-c2cn(C)c3ccccc23)n1",
                    0.9896446279342755
                ],
                [
                    "COc1cc(N(C)CCN(C)C)c(NC(=O)C(O)C(O)C(=O)NCCO)cc1Nc1nccc(-c2cn(C)c3ccccc23)n1",
                    0.9892155556088849
                ],
                [
                    "COc1cc(N(C)CCN(C)C)c(NC(=O)C(=O)NC(CO)(CO)CO)cc1Nc1nccc(-c2cn(C)c3ccccc23)n1",
                    0.98915426571184
                ],
                [
                    "COc1cc(N(C)CCN(C)C)c(NC(=O)C(O)C(O)C(O)CO)cc1Nc1nccc(-c2cn(CO)c3ccccc23)n1",
                    0.9890802496037204
                ],
                [
                    "COc1cc(N(C)CCN(C)C)c(NC(=O)C(O)C(O)C(N)CO)cc1Nc1nccc(-c2cn(CO)c3ccccc23)n1",
                    0.9890802496037204
                ],
                [
                    "CN(C)CCN(C)c1cc(OS(N)(=O)=O)c(Nc2nccc(-c3cn(C)c4ccccc34)n2)cc1NC(=O)CNC(N)=NN",
                    0.9890802496037204
                ],
                [
                    "CN(C)CCN(C)c1cc(OS(N)(=O)=O)c(Nc2nccc(-c3cn(C)c4ccccc34)n2)cc1NC(=O)CNC(=O)CN",
                    0.9890802496037204
                ],
                [
                    "CN(C)CCN(C)c1cc(OCCN)c(Nc2nccc(-c3cn(C)c4ccccc34)n2)cc1NC(=O)C(O)C(O)C(O)O",
                    0.9890802496037204
                ],
                [
                    "CN(C)CCN(C)c1cc(OCCN)c(Nc2nccc(-c3cn(C)c4ccccc34)n2)cc1NC(=O)C(=O)C(O)C(O)O",
                    0.9890802496037204
                ],
                [
                    "CN(C)CCN(C)c1cc(OC=O)c(Nc2nccc(-c3cn(C)c4ccccc34)n2)cc1NC(=O)C(O)C(O)C(O)CO",
                    0.9890802496037204
                ],
                [
                    "COc1cc(N(C)CCN(C)C)c(NC(=O)CS(=O)CC(=O)NB(O)O)cc1Nc1nccc(-c2cn(C)c3ccccc23)n1",
                    0.9890572406194431
                ],
                [
                    "COc1cc(N(C)CCN(C)C)c(NC(=O)CS(=O)(=O)CC(=O)NB(O)O)cc1Nc1nccc(-c2cn(C)c3ccccc23)n1",
                    0.9883475256485972
                ],
                [
                    "COc1cc(N(C)CCN(C)C)c(NC(=O)CC(O)C(=O)NC(N)C(N)=O)cc1Nc1nccc(-c2cn(C)c3ccccc23)n1",
                    0.9883475256485972
                ],
                [
                    "COc1cc(N(C)CCN(C)C)c(NC(=O)C(O)NC(=O)C(O)C(=O)NO)cc1Nc1nccc(-c2cn(C)c3ccccc23)n1",
                    0.9883475256485972
                ],
                [
                    "COc1cc(N(C)CCN(C)C)c(NC(=O)C(O)NC(=O)C(N)C(=O)NO)cc1Nc1nccc(-c2cn(C)c3ccccc23)n1",
                    0.9883475256485972
                ],
                [
                    "COc1cc(N(C)CCN(C)C)c(NC(=O)C(O)C(O)C(O)C(O)CON)cc1Nc1nccc(-c2cn(C)c3ccccc23)n1",
                    0.9883475256485972
                ],
                [
                    "COc1cc(N(C)CCN(C)C)c(NC(=O)C(O)C(O)C(O)C(O)C=NN)cc1Nc1nccc(-c2cn(C)c3ccccc23)n1",
                    0.9883475256485972
                ],
                [
                    "COc1cc(N(C)CCN(C)C)c(NC(=O)C(O)C(O)C(=O)NNC(N)=S)cc1Nc1nccc(-c2cn(C)c3ccccc23)n1",
                    0.9883475256485972
                ],
                [
                    "COc1cc(N(C)CCN(C)C)c(NC(=O)C(=O)C(O)C(O)C(O)C=NN)cc1Nc1nccc(-c2cn(C)c3ccccc23)n1",
                    0.9883475256485972
                ],
                [
                    "CNCC(O)C(O)C(O)C(O)C(=O)Nc1cc(Nc2nccc(-c3cn(C)c4ccccc34)n2)c(OC)cc1N(C)CCN(C)C",
                    0.9883475256485972
                ],
                [
                    "COc1cc(N(C)CCN(C)C)c(NC(=O)C(CO)NC(=O)C(N)=O)cc1Nc1nccc(-c2cn(C)c3ccccc23)n1",
                    0.9878436453892607
                ],
                [
                    "COc1cc(N(C)CCN(C)C)c(NC(=O)C(O)C(O)C(O)C(O)C(C)O)cc1Nc1nccc(-c2cn(C)c3ccccc23)n1",
                    0.9875278468246813
                ],
                [
                    "COc1cc(N(C)CCN(C)C)c(NC(=O)C(O)C(O)C(O)C(O)CCN)cc1Nc1nccc(-c2cn(C)c3ccccc23)n1",
                    0.9866807947071441
                ],
                [
                    "COc1cc(N(C)CCN(C)C)c(NC(=O)CNNC(=O)C(N)C(=O)NO)cc1Nc1nccc(-c2cn(C)c3ccccc23)n1",
                    0.9864703138979417
                ],
                [
                    "COc1cc(N(C)CCN(C)C)c(NC(=O)C2OC(C(=O)NN)C(O)C2O)cc1Nc1nccc(-c2cn(C)c3ccccc23)n1",
                    0.9864703138979417
                ],
                [
                    "COc1cc(N(C)CCN(C)C)c(NC(=O)C(O)C(O)C(O)CNCCO)cc1Nc1nccc(-c2cn(C)c3ccccc23)n1",
                    0.9864703138979417
                ],
                [
                    "COc1cc(N(C)CCN(C)C)c(NC(=O)C(O)C(O)C(O)C(O)P(=O)(O)O)cc1Nc1nccc(-c2cn(C)c3ccccc23)n1",
                    0.9864703138979417
                ],
                [
                    "COc1cc(N(C)CCN(C)C)c(NC(=O)C(O)C(O)C(N)C(O)P(=O)(O)O)cc1Nc1nccc(-c2cn(C)c3ccccc23)n1",
                    0.9864703138979417
                ],
                [
                    "COc1cc(N(C)CCN(C)C)c(NC(=O)C(O)C(O)C(N)CC(N)=O)cc1Nc1nccc(-c2cn(C)c3ccccc23)n1",
                    0.9864568027176315
                ],
                [
                    "COc1cc(Nc2nccc(-c3cn(C)c4ccccc34)n2)cc(NC(=O)C(O)C(O)C(=O)NN)c1N(C)CCN(C)C",
                    0.9857708380439741
                ],
                [
                    "COc1c(Nc2nccc(-c3cn(C)c4ccccc34)n2)ccc(N(C)CCN(C)C)c1NC(=O)C(O)C(O)C(=O)NN",
                    0.9857708380439741
                ],
                [
                    "COc1c(NC(=O)C(O)C(O)C(=O)NN)cc(N(C)CCN(C)C)cc1Nc1nccc(-c2cn(C)c3ccccc23)n1",
                    0.9857708380439741
                ],
                [
                    "CONC(NC(=O)C(O)O)C(=O)Nc1cc(Nc2nccc(-c3cn(C)c4ccccc34)n2)c(OC)cc1N(C)CCN(C)C",
                    0.9857413594063787
                ],
                [
                    "COc1cc(N(C)CCN(C)C)c(NC(=O)C(O)C(O)C(O)CC(O)CO)cc1Nc1nccc(-c2cn(C)c3ccccc23)n1",
                    0.9855790904498851
                ],
                [
                    "CN(C)CCN(C)c1cc(OCO)c(Nc2nccc(-c3cn(C)c4ccccc34)n2)cc1NC(=O)C(CO)NC(=O)CO",
                    0.9855778859551861
                ],
                [
                    "CN(C)CCN(C)c1cc(N(C)C)c(NC(=O)C(O)C(O)C(=O)NN)cc1Nc1nccc(-c2cn(C)c3ccccc23)n1",
                    0.9854836581939485
                ],
                [
                    "CN(C)CCN(C)c1cc(OS(N)(=O)=O)c(Nc2nccc(-c3cn(C)c4ccccc34)n2)cc1NC(=O)CC(=O)NN",
                    0.9854307161780393
                ],
                [
                    "COc1cc(OCCN(C)C)c(Nc2nccc(-c3cn(C)c4ccccc34)n2)cc1NC(=O)C(O)C(O)C(=O)NN",
                    0.9852938415439981
                ],
                [
                    "COc1cc(N(C)CCN(C)C)c(Nc2nccc(-c3cn(C)c4ccccc34)n2)cc1NC(=O)C(O)C(O)C(O)C(O)CO",
                    0.9852539486823441
                ],
                [
                    "COc1cc(N(C)CCN(C)C)c(Nc2nccc(-c3cn(C)c4ccccc34)n2)cc1NC(=O)C(O)C(O)C(O)C(O)C=O",
                    0.9852539486823441
                ],
                [
                    "COc1cc(N(C)CCN(C)C)c(Nc2nccc(-c3cn(C)c4ccccc34)n2)cc1NC(=O)C(O)C(O)C(O)C(N)C=O",
                    0.9852539486823441
                ],
                [
                    "COc1cc(N(C)CCN(C)C)c(Nc2nccc(-c3cn(C)c4ccccc34)n2)cc1NC(=O)C(O)C(O)C(O)C(=O)NO",
                    0.9852539486823441
                ],
                [
                    "COc1cc(N(C)CCN(C)C)c(Nc2nccc(-c3cn(C)c4ccccc34)n2)cc1NC(=O)C(O)C(O)C(O)C(=O)CO",
                    0.9852539486823441
                ],
                [
                    "COc1cc(N(C)CCN(C)C)c(Nc2nccc(-c3cn(C)c4ccccc34)n2)cc1NC(=O)C(=O)C(O)C(O)C(O)CO",
                    0.9852539486823441
                ],
                [
                    "COc1cc(N(C)CCN(C)C)c(Nc2nccc(-c3cn(C)c4ccccc34)n2)cc1NC(=O)C(=O)C(O)C(O)C(=O)NN",
                    0.9852539486823441
                ],
                [
                    "COc1cc(N(C)CCN(C)C)c(NC(=O)C(O)C(O)C(O)C(=O)O)cc1Nc1nccc(-c2cn(CO)c3ccccc23)n1",
                    0.9852539486823441
                ],
                [
                    "CN(C)CCN(C)c1cc(OS(N)=O)c(Nc2nccc(-c3cn(C)c4ccccc34)n2)cc1NC(=O)C(=O)C(O)C(O)CO",
                    0.9852539486823441
                ],
                [
                    "CN(C)CCN(C)c1cc(OCO)c(Nc2nccc(-c3cn(C)c4ccccc34)n2)cc1NC(=O)C(O)C(O)C(O)C(=O)O",
                    0.9852539486823441
                ],
                [
                    "CN(C)CCN(C)c1cc(OC(N)=O)c(Nc2nccc(-c3cn(C)c4ccccc34)n2)cc1NC(=O)C(=O)C(O)C(O)CO",
                    0.9848691824084069
                ],
                [
                    "COc1cc(N(C)CCN(C)C)c(NC(=O)C(O)C(O)C(O)C(O)CC(N)=O)cc1Nc1nccc(-c2cn(C)c3ccccc23)n1",
                    0.9846107951428583
                ],
                [
                    "COc1cc(N(C)CCN(C)C)c(NC(=O)C(O)C(O)C(O)C(O)C(O)CO)cc1Nc1nccc(-c2cn(C)c3ccccc23)n1",
                    0.9846107951428583
                ],
                [
                    "COc1cc(N(C)CCN(C)C)c(NC(=O)C(O)C(O)C(O)C(O)C(O)CN)cc1Nc1nccc(-c2cn(C)c3ccccc23)n1",
                    0.9846107951428583
                ],
                [
                    "COc1cc(N(C)CCN(C)C)c(NC(=O)C(O)C(O)C(O)C(O)C(O)C=O)cc1Nc1nccc(-c2cn(C)c3ccccc23)n1",
                    0.9846107951428583
                ],
                [
                    "COc1cc(N(C)CCN(C)C)c(NC(=O)C(O)C(O)C(O)C(O)C(N)CO)cc1Nc1nccc(-c2cn(C)c3ccccc23)n1",
                    0.9846107951428583
                ],
                [
                    "COc1cc(N(C)CCN(C)C)c(NC(=O)C(O)C(O)C(O)C(O)C(=O)NO)cc1Nc1nccc(-c2cn(C)c3ccccc23)n1",
                    0.9846107951428583
                ],
                [
                    "COc1cc(N(C)CCN(C)C)c(NC(=O)C(O)C(O)C(O)C(O)C(=O)NN)cc1Nc1nccc(-c2cn(C)c3ccccc23)n1",
                    0.9846107951428583
                ],
                [
                    "COc1cc(N(C)CCN(C)C)c(NC(=O)C(O)C(O)C(O)C(O)C(=O)CN)cc1Nc1nccc(-c2cn(C)c3ccccc23)n1",
                    0.9846107951428583
                ],
                [
                    "COc1cc(N(C)CCN(C)C)c(NC(=O)C(O)C(O)C(O)C(O)C(=N)CO)cc1Nc1nccc(-c2cn(C)c3ccccc23)n1",
                    0.9846107951428583
                ],
                [
                    "COc1cc(N(C)CCN(C)C)c(NC(=O)C(O)C(O)C(O)C(N)C(O)CN)cc1Nc1nccc(-c2cn(C)c3ccccc23)n1",
                    0.9846107951428583
                ],
                [
                    "COc1cc(N(C)CCN(C)C)c(NC(=O)C(O)C(O)C(=O)NC(O)C(=O)O)cc1Nc1nccc(-c2cn(C)c3ccccc23)n1",
                    0.9846107951428583
                ],
                [
                    "COc1cc(N(C)CCN(C)C)c(NC(=O)C(=O)C(O)C(O)C(O)C(O)CO)cc1Nc1nccc(-c2cn(C)c3ccccc23)n1",
                    0.9846107951428583
                ],
                [
                    "COc1cc(N(C)CCN(C)C)c(NC(=O)C(=O)C(O)C(O)C(O)C(O)C=O)cc1Nc1nccc(-c2cn(C)c3ccccc23)n1",
                    0.9846107951428583
                ],
                [
                    "COc1cc(N(C)CCN(C)C)c(NC(=O)C(=O)C(O)C(O)C(O)C(=O)NO)cc1Nc1nccc(-c2cn(C)c3ccccc23)n1",
                    0.9846107951428583
                ],
                [
                    "COc1cc(N(C)CCN(C)C)c(NC(=O)C(=O)C(O)C(O)C(O)C(=O)NN)cc1Nc1nccc(-c2cn(C)c3ccccc23)n1",
                    0.9846107951428583
                ],
                [
                    "COc1cc(N(C)CCN(C)C)c(NC(=O)C(=O)C(O)C(O)C(O)C(=O)CO)cc1Nc1nccc(-c2cn(C)c3ccccc23)n1",
                    0.9846107951428583
                ],
                [
                    "COc1cc(N(C)CCN(C)C)c(NC(=O)C(=O)C(O)C(O)C(O)C(=N)CO)cc1Nc1nccc(-c2cn(C)c3ccccc23)n1",
                    0.9846107951428583
                ],
                [
                    "CNC(=O)C(O)C(O)C(O)C(O)C(=O)Nc1cc(Nc2nccc(-c3cn(C)c4ccccc34)n2)c(OC)cc1N(C)CCN(C)C",
                    0.9846107951428583
                ]
            ],
            "execution_time": 19233.550574541092,
            "number_scoring_function_calls": 0,
            "metadata": {
                "top_1": 1.0,
                "top_10": 0.9965156517397254,
                "top_100": 0.9886705729318861,
                "internal_similarity_max": 0.9878048780487805,
                "internal_similarity_mean": 0.706486303452986,
                "internal_similarity_histogram_density": [
                    [
                        0.1,
                        0.0,
                        0.0,
                        0.0,
                        0.0020000000000000005,
                        0.7679999999999993,
                        3.7320000000000007,
                        3.786000000000001,
                        1.5460000000000003,
                        0.06600000000000002
                    ]
                ],
                "internal_similarity_histogram_bins": [
                    [
                        0.0,
                        0.1,
                        0.2,
                        0.30000000000000004,
                        0.4,
                        0.5,
                        0.6000000000000001,
                        0.7000000000000001,
                        0.8,
                        0.9,
                        1.0
                    ]
                ]
            }
        },
        {
            "benchmark_name": "Fexofenadine MPO",
            "score": 0.9998410460769378,
            "optimized_molecules": [
                [
                    "O=C(O)C(O)(C(=O)O)c1ccc(C(O)CCCN2CCC(C(O)(c3ccccc3)c3ccccc3)CC2)cc1",
                    1.0
                ],
                [
                    "O=C(NO)C(O)(O)c1ccc(C(O)CCCN2CCC(C(O)(c3ccccc3)c3ccccc3)CC2)cc1",
                    1.0
                ],
                [
                    "NOC(=O)C(O)(CO)c1ccc(C(O)CCCN2CCC(C(O)(c3ccccc3)c3ccccc3)CC2)cc1",
                    1.0
                ],
                [
                    "COC(C)(C(=O)NN)c1ccc(C(O)CCCN2CCC(C(O)(c3ccccc3)c3ccccc3)CC2)cc1",
                    1.0
                ],
                [
                    "CNC(=O)C(O)(O)c1ccc(C(O)CCCN2CCC(C(O)(c3ccccc3)c3ccccc3)CC2)cc1",
                    1.0
                ],
                [
                    "CN(C)NC(=O)C(C)(O)c1ccc(C(O)CCCN2CCC(C(O)(c3ccccc3)c3ccccc3)CC2)cc1",
                    1.0
                ],
                [
                    "CCNNC(=O)C(C)(O)c1ccc(C(O)CCCN2CCC(C(O)(c3ccccc3)c3ccccc3)CC2)cc1",
                    1.0
                ],
                [
                    "CC1(c2ccc(C(O)CCCN3CCC(C(O)(c4ccccc4)c4ccccc4)CC3)cc2)C(=O)NOC1=O",
                    1.0
                ],
                [
                    "CC(O)(C(N)=O)c1ccc(C(O)CCCN2CCC(C(O)(c3ccccc3)c3cccnc3)CC2)cc1",
                    1.0
                ],
                [
                    "CC(O)(C(N)=O)c1ccc(C(O)CCCN2CCC(C(O)(c3ccccc3)c3ccccn3)CC2)cc1",
                    1.0
                ],
                [
                    "CC(O)(C(N)=O)c1ccc(C(O)CCCN2CCC(C(O)(c3ccccc3)c3ccccc3)CC2)cc1",
                    1.0
                ],
                [
                    "CC(O)(C(N)=O)c1ccc(C(N)CCCN2CCC(C(O)(c3ccccc3)c3ccccc3)CC2)cc1",
                    1.0
                ],
                [
                    "CC(O)(C(N)=O)c1ccc(C(CO)CCCN2CCC(C(O)(c3ccccc3)c3ccccc3)CC2)cc1",
                    1.0
                ],
                [
                    "CC(O)(C(=O)OCN)c1ccc(C(O)CCCN2CCC(C(O)(c3ccccc3)c3ccccc3)CC2)cc1",
                    1.0
                ],
                [
                    "CC(O)(C(=O)O)c1ccc(C(O)CCCN2CCC(C(O)(c3ccccc3)c3cccnc3)CC2)cc1",
                    1.0
                ],
                [
                    "CC(O)(C(=O)O)c1ccc(C(O)CCCN2CCC(C(O)(c3ccccc3)c3ccccn3)CC2)cc1",
                    1.0
                ],
                [
                    "CC(O)(C(=O)NO)c1ccc(C(O)CCCN2CCC(C(O)(c3ccccc3)c3ccccc3)CC2)cc1",
                    1.0
                ],
                [
                    "CC(O)(C(=O)NN)c1ccc(C(O)CCCN2CCC(C(O)(c3ccccc3)c3ccccc3)CC2)cc1",
                    1.0
                ],
                [
                    "CC(O)(C(=O)NCO)c1ccc(C(O)CCCN2CCC(C(O)(c3ccccc3)c3ccccc3)CC2)cc1",
                    1.0
                ],
                [
                    "CC(O)(C(=O)NCN)c1ccc(C(O)CCCN2CCC(C(O)(c3ccccc3)c3ccccc3)CC2)cc1",
                    1.0
                ],
                [
                    "CC(O)(C(=O)NCCO)c1ccc(C(O)CCCN2CCC(C(O)(c3ccccc3)c3ccccc3)CC2)cc1",
                    1.0
                ],
                [
                    "CC(O)(C(=O)NCCN)c1ccc(C(O)CCCN2CCC(C(O)(c3ccccc3)c3ccccc3)CC2)cc1",
                    1.0
                ],
                [
                    "CC(O)(C(=O)NCC=O)c1ccc(C(O)CCCN2CCC(C(O)(c3ccccc3)c3ccccc3)CC2)cc1",
                    1.0
                ],
                [
                    "CC(O)(C(=O)NCC#N)c1ccc(C(O)CCCN2CCC(C(O)(c3ccccc3)c3ccccc3)CC2)cc1",
                    1.0
                ],
                [
                    "CC(O)(C(=O)NC(N)=O)c1ccc(C(O)CCCN2CCC(C(O)(c3ccccc3)c3ccccc3)CC2)cc1",
                    1.0
                ],
                [
                    "CC(O)(C(=O)NC#N)c1ccc(C(O)CCCN2CCC(C(O)(c3ccccc3)c3ccccc3)CC2)cc1",
                    1.0
                ],
                [
                    "CC(O)(C(=O)CON)c1ccc(C(O)CCCN2CCC(C(O)(c3ccccc3)c3ccccc3)CC2)cc1",
                    1.0
                ],
                [
                    "CC(O)(C(=O)COCO)c1ccc(C(O)CCCN2CCC(C(O)(c3ccccc3)c3ccccc3)CC2)cc1",
                    1.0
                ],
                [
                    "CC(O)(C(=O)CO)c1ccc(C(O)CCCN2CCC(C(O)(c3ccccc3)c3ccccc3)CC2)cc1",
                    1.0
                ],
                [
                    "CC(O)(C(=O)CNN)c1ccc(C(O)CCCN2CCC(C(O)(c3ccccc3)c3ccccc3)CC2)cc1",
                    1.0
                ],
                [
                    "CC(O)(C(=O)CCNN)c1ccc(C(O)CCCN2CCC(C(O)(c3ccccc3)c3ccccc3)CC2)cc1",
                    1.0
                ],
                [
                    "CC(O)(C(=O)C(O)CO)c1ccc(C(O)CCCN2CCC(C(O)(c3ccccc3)c3ccccc3)CC2)cc1",
                    1.0
                ],
                [
                    "CC(N)(C(=O)O)c1ccc(C(O)CCCN2CCC(C(O)(c3ccccc3)c3ccoc3)CC2)cc1",
                    1.0
                ],
                [
                    "CC(N)(C(=O)O)c1ccc(C(O)CCCN2CCC(C(O)(c3ccccc3)c3cccnc3)CC2)cc1",
                    1.0
                ],
                [
                    "CC(N)(C(=O)O)c1ccc(C(O)CCCN2CCC(C(O)(c3ccccc3)c3ccccn3)CC2)cc1",
                    1.0
                ],
                [
                    "CC(N)(C(=O)O)c1ccc(C(O)CCCN2CCC(C(O)(c3ccccc3)c3ccccc3)CC2)cc1N",
                    1.0
                ],
                [
                    "CC(CO)(C(=O)ON)c1ccc(C(O)CCCN2CCC(C(O)(c3ccccc3)c3ccccc3)CC2)cc1",
                    1.0
                ],
                [
                    "CC(CO)(C(=O)OCON)c1ccc(C(O)CCCN2CCC(C(O)(c3ccccc3)c3ccccc3)CC2)cc1",
                    1.0
                ],
                [
                    "CC(CO)(C(=O)OCO)c1ccc(C(O)CCCN2CCC(C(O)(c3ccccc3)c3ccccc3)CC2)cc1",
                    1.0
                ],
                [
                    "CC(CO)(C(=O)OCN)c1ccc(C(O)CCCN2CCC(C(O)(c3ccccc3)c3ccccc3)CC2)cc1",
                    1.0
                ],
                [
                    "CC(CO)(C(=O)OCCO)c1ccc(C(O)CCCN2CCC(C(O)(c3ccccc3)c3ccccc3)CC2)cc1",
                    1.0
                ],
                [
                    "CC(CO)(C(=O)OCCN)c1ccc(C(O)CCCN2CCC(C(O)(c3ccccc3)c3ccccc3)CC2)cc1",
                    1.0
                ],
                [
                    "CC(CO)(C(=O)NN)c1ccc(C(O)CCCN2CCC(C(O)(c3ccccc3)c3ccccc3)CC2)cc1",
                    1.0
                ],
                [
                    "CC(CO)(C(=O)NCCO)c1ccc(C(O)CCCN2CCC(C(O)(c3ccccc3)c3ccccc3)CC2)cc1",
                    1.0
                ],
                [
                    "CC(CO)(C(=O)NC#N)c1ccc(C(O)CCCN2CCC(C(O)(c3ccccc3)c3ccccc3)CC2)cc1",
                    1.0
                ],
                [
                    "CC(C)(C(=O)NS(N)(=O)=O)c1ccc(C(O)CCCN2CCC(C(O)(c3ccccc3)c3ccccc3)CC2)cc1",
                    1.0
                ],
                [
                    "CC(C)(C(=O)NN)c1ccc(C(O)CCCN2CCC(C(O)(c3ccccc3)c3cccnc3)CC2)cc1",
                    1.0
                ],
                [
                    "CC(C)(C(=O)NN)c1ccc(C(O)CCCN2CCC(C(O)(c3ccccc3)c3ccccn3)CC2)cc1",
                    1.0
                ],
                [
                    "CC(C)(C(=O)NCC(O)CO)c1ccc(C(O)CCCN2CCC(C(O)(c3ccccc3)c3ccccc3)CC2)cc1",
                    1.0
                ],
                [
                    "CC(C)(C(=O)NCC(O)CN)c1ccc(C(O)CCCN2CCC(C(O)(c3ccccc3)c3ccccc3)CC2)cc1",
                    1.0
                ],
                [
                    "CC(C)(C(=O)NCC(N)CO)c1ccc(C(O)CCCN2CCC(C(O)(c3ccccc3)c3ccccc3)CC2)cc1",
                    1.0
                ],
                [
                    "CC(C)(C(=O)NCC(N)CN)c1ccc(C(O)CCCN2CCC(C(O)(c3ccccc3)c3ccccc3)CC2)cc1",
                    1.0
                ],
                [
                    "CC(C)(C(=O)NCC(=O)NN)c1ccc(C(O)CCCN2CCC(C(O)(c3ccccc3)c3ccccc3)CC2)cc1",
                    1.0
                ],
                [
                    "CC(C)(C(=O)NCB(O)O)c1ccc(C(O)CCCN2CCC(C(O)(c3ccccc3)c3ccccc3)CC2)cc1",
                    1.0
                ],
                [
                    "CC(C)(C(=O)NC(O)CN)c1ccc(C(O)CCCN2CCC(C(O)(c3ccccc3)c3ccccc3)CC2)cc1",
                    1.0
                ],
                [
                    "CC(C)(C(=O)NC(CO)CO)c1ccc(C(O)CCCN2CCC(C(O)(c3ccccc3)c3ccccc3)CC2)cc1",
                    1.0
                ],
                [
                    "CC(C(=O)O)(C(=O)O)c1ccc(C(O)CCCN2CCC(C(O)(c3ccccc3)c3cccnc3)CC2)cc1",
                    1.0
                ],
                [
                    "CC(C)(C(=O)NCCNN)c1ccc(C(O)CCCN2CCC(C(O)(c3ccccc3)c3ccccc3)CC2)cc1",
                    0.9999951400118098
                ],
                [
                    "CC(=O)NC(=O)C(C)(O)c1ccc(C(O)CCCN2CCC(C(O)(c3ccccc3)c3ccccc3)CC2)cc1",
                    0.9999429599601782
                ],
                [
                    "CC(O)(C(=O)O)c1ccc(C(O)CCCN2CCC(C(O)(c3ccccc3)c3ccccc3)CC2)cc1N",
                    0.9999148769565052
                ],
                [
                    "CC(C)(C(=O)NCC(N)=O)c1ccc(C(O)CCCN2CCC(C(O)(c3ccccc3)c3ccccc3)CC2)cc1",
                    0.9998748811613482
                ],
                [
                    "CONC(=O)C(C)(O)c1ccc(C(O)CCCN2CCC(C(O)(c3ccccc3)c3ccccc3)CC2)cc1",
                    0.9998140906166249
                ],
                [
                    "CC(O)(C(=O)O)c1ccc(C(O)CCCN2CCC(C(O)(c3ccccc3)c3ccoc3)CC2)cc1",
                    0.9998140906166249
                ],
                [
                    "CC(CO)(C(=O)NCC#N)c1ccc(C(O)CCCN2CCC(C(O)(c3ccccc3)c3ccccc3)CC2)cc1",
                    0.9997583481358496
                ],
                [
                    "CC(C)(C(=O)NNCCO)c1ccc(C(O)CCCN2CCC(C(O)(c3ccccc3)c3ccccc3)CC2)cc1",
                    0.99974653212841
                ],
                [
                    "CC(O)(C(N)=O)c1ccc(C(O)CCCN2CCC(C(O)(c3ccccc3)c3ccccc3)CC2)cc1O",
                    0.99967814609943
                ],
                [
                    "O=C(CO)Oc1ccc(C(O)CCCN2CCC(C(O)(c3ccccc3)c3ccccc3)CC2)cc1",
                    0.9996473955129124
                ],
                [
                    "CC(C)(C(=O)NCC(=O)NO)c1ccc(C(O)CCCN2CCC(C(O)(c3ccccc3)c3ccccc3)CC2)cc1",
                    0.9996240290281392
                ],
                [
                    "CC(C)(C(=O)NCCNCN)c1ccc(C(O)CCCN2CCC(C(O)(c3ccccc3)c3ccccc3)CC2)cc1",
                    0.9996176714395316
                ],
                [
                    "CC(=O)NC(=O)C(C)(CO)c1ccc(C(O)CCCN2CCC(C(O)(c3ccccc3)c3ccccc3)CC2)cc1",
                    0.9993800255969333
                ],
                [
                    "C#CNC(=O)C(C)(O)c1ccc(C(O)CCCN2CCC(C(O)(c3ccccc3)c3ccccc3)CC2)cc1",
                    0.9993449996064744
                ],
                [
                    "CC(C)(C(=O)NNC(=S)NN)c1ccc(C(O)CCCN2CCC(C(O)(c3ccccc3)c3ccccc3)CC2)cc1",
                    0.9992418495956482
                ],
                [
                    "CC(C)(C(=O)NNC(=O)NN)c1ccc(C(O)CCCN2CCC(C(O)(c3ccccc3)c3ccccc3)CC2)cc1",
                    0.9992418495956482
                ],
                [
                    "CC(C)(C(=O)NNC(=O)CN)c1ccc(C(O)CCCN2CCC(C(O)(c3ccccc3)c3ccccc3)CC2)cc1",
                    0.9992418495956482
                ],
                [
                    "CC(C)(C(=O)NCC(N)C=O)c1ccc(C(O)CCCN2CCC(C(O)(c3ccccc3)c3ccccc3)CC2)cc1",
                    0.9992228204938911
                ],
                [
                    "CC(O)(C(=O)O)c1ccc(C(O)CCCN2CCC(C(O)(c3ccccc3)c3ccccc3)CC2)cc1CO",
                    0.9992132176138107
                ],
                [
                    "CC(O)(C(=O)O)c1ccc(C(O)CCCN2CCC(C(O)(c3ccccc3)c3ccccc3)CC2)cc1CN",
                    0.9992132176138107
                ],
                [
                    "CC(C)(C(=O)NCC(=O)CN)c1ccc(C(O)CCCN2CCC(C(O)(c3ccccc3)c3ccccc3)CC2)cc1",
                    0.9991859964807611
                ],
                [
                    "COCNC(=O)C(C)(O)c1ccc(C(O)CCCN2CCC(C(O)(c3ccccc3)c3ccccc3)CC2)cc1",
                    0.9990403257821262
                ],
                [
                    "O=C(CO)Nc1ccc(C(O)CCCN2CCC(C(O)(c3ccccc3)c3ccccc3)CC2)cc1",
                    0.9989577418620439
                ],
                [
                    "CC(C)(C(=O)NN)c1ccc(C(O)CCCN2CCC(C(O)(c3ccccc3)c3ccccc3)CC2)cc1N",
                    0.9988939791891598
                ],
                [
                    "CC(C)(C(=O)NCCNCO)c1ccc(C(O)CCCN2CCC(C(O)(c3ccccc3)c3ccccc3)CC2)cc1",
                    0.9988935708779008
                ],
                [
                    "Bc1ccc(C(O)(c2ccccn2)C2CCN(CCCC(O)c3ccc(C(C)(C)C(=O)O)cc3)CC2)cc1",
                    0.9988726033282675
                ],
                [
                    "NC(=O)C(O)c1ccc(C(O)CCCN2CCC(C(O)(c3ccccc3)c3ccccc3)CC2)cc1",
                    0.9986568150388556
                ],
                [
                    "CC(C)(C(=O)NNS(N)(=O)=O)c1ccc(C(O)CCCN2CCC(C(O)(c3ccccc3)c3ccccc3)CC2)cc1",
                    0.9986369815001489
                ],
                [
                    "CC(C)(C(=O)NNS(C)(=O)=O)c1ccc(C(O)CCCN2CCC(C(O)(c3ccccc3)c3ccccc3)CC2)cc1",
                    0.9986303755383655
                ],
                [
                    "CC(C(=O)O)(C(=O)O)c1ccc(C(O)CCCN2CCC(C(O)(c3ccccc3)c3ccccn3)CC2)cc1",
                    0.9985721065775003
                ],
                [
                    "NC(=O)C(=NO)c1ccc(C(O)CCCN2CCC(C(O)(c3ccccc3)c3ccccc3)CC2)cc1",
                    0.9985155841611809
                ],
                [
                    "CNC(=O)C(C)(O)c1ccc(C(N)CCCN2CCC(C(O)(c3ccccc3)c3ccccc3)CC2)cc1",
                    0.9984160042298826
                ],
                [
                    "CNC(=O)C(C)(O)c1ccc(C(O)CCCN2CCC(C(O)(c3ccccc3)c3ccccc3)CC2)cc1",
                    0.9982742840963591
                ],
                [
                    "C#CCNC(=O)C(C)(O)c1ccc(C(O)CCCN2CCC(C(O)(c3ccccc3)c3ccccc3)CC2)cc1",
                    0.9981571933903388
                ],
                [
                    "CC(C)(C(=O)NCCO)c1ccc(C(O)CCCN2CCC(C(O)(c3ccccc3)c3cccnc3)CC2)cc1",
                    0.9981202963200392
                ],
                [
                    "CC(O)(C(=O)NCC(=O)O)c1ccc(C(O)CCCN2CCC(C(O)(c3ccccc3)c3ccccc3)CC2)cc1",
                    0.9979972215686509
                ],
                [
                    "CC(N)(C(=O)O)c1ccc(C(O)CCCN2CCC(C(O)(c3ccccc3)c3ccccc3)CC2)cc1O",
                    0.9978965886100415
                ],
                [
                    "CC(O)(C(=O)O)c1ccc(C(O)CCCN2CCC(C(O)(c3ccccc3)c3ccccc3)CC2)cc1NN",
                    0.9977980425757134
                ],
                [
                    "CC(N)(C(=O)O)c1ccc(C(O)CCCN2CCC(C(O)(c3ccccc3)c3ccccc3)CC2)cc1CO",
                    0.9977980425757134
                ],
                [
                    "CC(C)(C(=O)NN)c1ccc(B(O)CCCN2CCC(C(O)(c3ccccc3)c3ccccc3)CC2)cc1",
                    0.9977338866973892
                ],
                [
                    "CC(C)(C(=O)NNC(N)=O)c1ccc(C(O)CCCN2CCC(C(O)(c3ccccc3)c3ccccc3)CC2)cc1",
                    0.9973825714551272
                ],
                [
                    "CNCCNC(=O)C(C)(O)c1ccc(C(O)CCCN2CCC(C(O)(c3ccccc3)c3ccccc3)CC2)cc1",
                    0.9972247775900898
                ],
                [
                    "CC(C)(C(=O)NNCC(=O)O)c1ccc(C(O)CCCN2CCC(C(O)(c3ccccc3)c3ccccc3)CC2)cc1",
                    0.9971308422564248
                ]
            ],
            "execution_time": 18953.85130405426,
            "number_scoring_function_calls": 0,
            "metadata": {
                "top_1": 1.0,
                "top_10": 1.0,
                "top_100": 0.9995231382308133,
                "internal_similarity_max": 0.890625,
                "internal_similarity_mean": 0.6364963070855689,
                "internal_similarity_histogram_density": [
                    [
                        0.1,
                        0.0,
                        0.0,
                        0.0020000000000000005,
                        0.13200000000000003,
                        2.9399999999999973,
                        4.936000000000002,
                        1.5640000000000003,
                        0.32600000000000007,
                        0.0
                    ]
                ],
                "internal_similarity_histogram_bins": [
                    [
                        0.0,
                        0.1,
                        0.2,
                        0.30000000000000004,
                        0.4,
                        0.5,
                        0.6000000000000001,
                        0.7000000000000001,
                        0.8,
                        0.9,
                        1.0
                    ]
                ]
            }
        },
        {
            "benchmark_name": "Ranolazine MPO",
            "score": 0.9685357901140642,
            "optimized_molecules": [
                [
                    "COc1cc(C=CCCCCCCCCP(=O)(F)OC)ccc1OCC(O)CN1CCN(CC(=O)Nc2c(C)cccc2C)CC1",
                    0.9702588553331
                ],
                [
                    "COP(=O)(F)CCCSSSSCCCOc1ccccc1OCC(O)CN1CCN(CC(=O)Nc2c(C)cccc2C)CC1",
                    0.9700468495358116
                ],
                [
                    "COc1cc(SC=CC=CCCCCCP(=O)(F)OC)ccc1OCC(O)CN1CCN(CC(=O)Nc2c(C)cccc2C)CC1",
                    0.969477889478121
                ],
                [
                    "CCOP(=O)(F)CCCCCCCC=Cc1ccc(OCC(O)CN2CCN(CC(=O)Nc3c(C)cccc3C)CC2)c(OC)c1",
                    0.9693592170405512
                ],
                [
                    "COc1cc(C=CCCCCC=CCCCP(=O)(F)OC)ccc1OCC(O)CN1CCN(CC(=O)Nc2c(C)cccc2C)CC1",
                    0.9692991535431679
                ],
                [
                    "COc1cc(C=CCCCC=CCCCCP(=O)(F)OC)ccc1OCC(O)CN1CCN(CC(=O)Nc2c(C)cccc2C)CC1",
                    0.9692991535431679
                ],
                [
                    "COc1cc(C=CCCC=CCCCCCP(=O)(F)OC)ccc1OCC(O)CN1CCN(CC(=O)Nc2c(C)cccc2C)CC1",
                    0.9692991535431679
                ],
                [
                    "COc1cc(C=CCC=CCCCCCCP(=O)(F)OC)ccc1OCC(O)CN1CCN(CC(=O)Nc2c(C)cccc2C)CC1",
                    0.9692991535431679
                ],
                [
                    "COc1cc(C=CC=CCCCCCCCP(=O)(F)OC)ccc1OCC(O)CN1CCN(CC(=O)Nc2c(C)cccc2C)CC1",
                    0.9692991535431679
                ],
                [
                    "COc1cc(CSSC=CCCCCCP(=O)(F)OC)ccc1OCC(O)CN1CCN(CC(=O)Nc2c(C)cccc2C)CC1",
                    0.9690870507386372
                ],
                [
                    "CCOP(=O)(F)CCCCC=CC=CSc1ccc(OCC(O)CN2CCN(CC(=O)Nc3c(C)cccc3C)CC2)c(OC)c1",
                    0.9685789753086085
                ],
                [
                    "CCOP(=O)(F)CCCCCCC=CC=Cc1ccc(OCC(O)CN2CCN(CC(=O)Nc3c(C)cccc3C)CC2)c(OC)c1",
                    0.9684151588676095
                ],
                [
                    "CCOP(=O)(F)CCCCCC=CCC=Cc1ccc(OCC(O)CN2CCN(CC(=O)Nc3c(C)cccc3C)CC2)c(OC)c1",
                    0.9684151588676095
                ],
                [
                    "CCOP(=O)(F)CCCCC=CCCC=Cc1ccc(OCC(O)CN2CCN(CC(=O)Nc3c(C)cccc3C)CC2)c(OC)c1",
                    0.9684151588676095
                ],
                [
                    "COP(=O)(F)CCCCCCCCCCCOc1ccccc1OCC(O)CN1CCN(CC(=O)Nc2c(C)cccc2C)CC1",
                    0.9682482745081722
                ],
                [
                    "COc1cc(SC=CC=CCCCCCCP(=O)(F)OC)ccc1OCC(O)CN1CCN(CC(=O)Nc2c(C)cccc2C)CC1",
                    0.9681392457222179
                ],
                [
                    "COc1cc(SC=CC=CCC=CCCCP(=O)(F)OC)ccc1OCC(O)CN1CCN(CC(=O)Nc2c(C)cccc2C)CC1",
                    0.9681392457222179
                ],
                [
                    "COc1cc(C=CCCSSCCCCCP(=O)(F)OC)ccc1OCC(O)CN1CCN(CC(=O)Nc2c(C)cccc2C)CC1",
                    0.9681392457222179
                ],
                [
                    "COc1cc(C=CCCCCSSCCCP(=O)(F)OC)ccc1OCC(O)CN1CCN(CC(=O)Nc2c(C)cccc2C)CC1",
                    0.9681392457222179
                ],
                [
                    "COc1cc(C=CCCCCCCCCCP(=O)(F)OC)ccc1OCC(O)CN1CCN(CC(=O)Nc2c(C)cccc2C)CC1",
                    0.9681392457222179
                ],
                [
                    "COc1cc(C=CCCCCCCP(=O)(F)OC(C)C)ccc1OCC(O)CN1CCN(CC(=O)Nc2c(C)cccc2C)CC1",
                    0.9679633869102487
                ],
                [
                    "COc1cc(CSSCCCCCCCP(=O)(F)OC)ccc1OCC(O)CN1CCN(CC(=O)Nc2c(C)cccc2C)CC1",
                    0.9675985175567999
                ],
                [
                    "COc1cc(SCCCCCCCCCP(=O)(F)OC)ccc1OCC(O)CN1CCN(CC(=O)Nc2c(C)cccc2C)CC1",
                    0.9674761117505588
                ],
                [
                    "COP(=O)(F)CCCCCCCCCC(C)Oc1ccccc1OCC(O)CN1CCN(CC(=O)Nc2c(C)cccc2C)CC1",
                    0.967418793264232
                ],
                [
                    "CCOP(=O)(F)CCCCSSCCC=Cc1ccc(OCC(O)CN2CCN(CC(=O)Nc3c(C)cccc3C)CC2)c(OC)c1",
                    0.9672579164103763
                ],
                [
                    "CCOP(=O)(F)CCCCCCCCC=Cc1ccc(OCC(O)CN2CCN(CC(=O)Nc3c(C)cccc3C)CC2)c(OC)c1",
                    0.9672579164103763
                ],
                [
                    "Cc1cccc(C)c1NC(=O)CN1CCN(CC(O)COc2ccccc2OCCCCCCCCCP(=O)(F)OC(C)C)CC1",
                    0.9671849708786135
                ],
                [
                    "COP(=O)(F)CCCSSSCCCCCOc1ccccc1OCC(O)CN1CCN(CC(=O)Nc2c(C)cccc2C)CC1",
                    0.9670674896731999
                ],
                [
                    "COP(=O)(F)CC(C)CCC=CCCCCCOc1ccccc1OCC(O)CN1CCN(CC(=O)Nc2c(C)cccc2C)CC1",
                    0.9669794022751306
                ],
                [
                    "CCOP(=O)(F)CCCCCCSSCc1ccc(OCC(O)CN2CCN(CC(=O)Nc3c(C)cccc3C)CC2)c(OC)c1",
                    0.9667079519400396
                ],
                [
                    "CCOP(=O)(F)CCCCCCCCSc1ccc(OCC(O)CN2CCN(CC(=O)Nc3c(C)cccc3C)CC2)c(OC)c1",
                    0.9665856587945769
                ],
                [
                    "COc1cc(SCC=CCC=CCCCCP(=O)(F)OC)ccc1OCC(O)CN1CCN(CC(=O)Nc2c(C)cccc2C)CC1",
                    0.9664539538663205
                ],
                [
                    "COP(=O)(F)CCCSSSCCCC(C)Oc1ccccc1OCC(O)CN1CCN(CC(=O)Nc2c(C)cccc2C)CC1",
                    0.9662591191666166
                ],
                [
                    "CCOP(=O)(F)CCCCCCCCCCOc1ccccc1OCC(O)CN1CCN(CC(=O)Nc2c(C)cccc2C)CC1",
                    0.9661720523928881
                ],
                [
                    "COc1cc(C=CCCCCCCCP(=O)(F)OC(C)C)ccc1OCC(O)CN1CCN(CC(=O)Nc2c(C)cccc2C)CC1",
                    0.965943406578944
                ],
                [
                    "COP(=O)(F)CCCSSSSCCCCOc1ccccc1OCC(O)CN1CCN(CC(=O)Nc2c(C)cccc2C)CC1",
                    0.965886340902221
                ],
                [
                    "COP(=O)(F)CCCCSSSCCCCOc1ccccc1OCC(O)CN1CCN(CC(=O)Nc2c(C)cccc2C)CC1",
                    0.965886340902221
                ],
                [
                    "COP(=O)(F)CCCCCSSSCCCOc1ccccc1OCC(O)CN1CCN(CC(=O)Nc2c(C)cccc2C)CC1",
                    0.965886340902221
                ],
                [
                    "COP(=O)(F)CCCCCCCCCCOc1ccccc1OCC(O)CN1CCN(OC(=O)Nc2c(C)cccc2C)CC1",
                    0.9656305916831791
                ],
                [
                    "COc1cc(C=CCC=CCC(C)CCCP(=O)(F)OC)ccc1OCC(O)CN1CCN(CC(=O)Nc2c(C)cccc2C)CC1",
                    0.9655573607208483
                ],
                [
                    "COc1cc(CCC=CCCCCCCCP(=O)(F)OC)ccc1OCC(O)CN1CCN(CC(=O)Nc2c(C)cccc2C)CC1",
                    0.965473345131553
                ],
                [
                    "CCOP(=O)(F)CCCCCCCCC(C)Oc1ccccc1OCC(O)CN1CCN(CC(=O)Nc2c(C)cccc2C)CC1",
                    0.9653796553346756
                ],
                [
                    "COP(=O)(F)CCCC(Br)CCCCCCOc1ccccc1OCC(O)CN1CCN(CC(=O)Nc2c(C)cccc2C)CC1",
                    0.9653685582385093
                ],
                [
                    "COP(=O)(F)CC(C)CCCCCCCCOc1ccccc1OCC(O)CN1CCN(CC(=O)Nc2c(C)cccc2C)CC1",
                    0.9653397355075156
                ],
                [
                    "CCOP(=O)(F)CCCCSSSCc1ccc(OCC(O)CN2CCN(CC(=O)Nc3c(C)cccc3C)CC2)c(OC)c1",
                    0.965099493496636
                ],
                [
                    "COP(=O)(F)CCCSSSSCCC(C)Oc1ccccc1OCC(O)CN1CCN(CC(=O)Nc2c(C)cccc2C)CC1",
                    0.9650980415643923
                ],
                [
                    "COc1cc(C=CCCCCCC=CCCCP(=O)(F)OC)ccc1OCC(O)CN1CCN(CC(=O)Nc2c(C)cccc2C)CC1",
                    0.9649190182018254
                ],
                [
                    "COc1cc(C=CCCCCC=CCCCCP(=O)(F)OC)ccc1OCC(O)CN1CCN(CC(=O)Nc2c(C)cccc2C)CC1",
                    0.9649190182018254
                ],
                [
                    "COc1cc(C=CCCCCC(Cl)CCCP(=O)(F)OC)ccc1OCC(O)CN1CCN(CC(=O)Nc2c(C)cccc2C)CC1",
                    0.9649190182018254
                ],
                [
                    "COc1cc(C=CCCCCC(C)CCCP(=O)(F)OC)ccc1OCC(O)CN1CCN(CC(=O)Nc2c(C)cccc2C)CC1",
                    0.9649190182018254
                ],
                [
                    "COc1cc(C=CCCCCC(Br)CCCP(=O)(F)OC)ccc1OCC(O)CN1CCN(CC(=O)Nc2c(C)cccc2C)CC1",
                    0.9649190182018254
                ],
                [
                    "COc1cc(C=CCCCC=CCCCCCP(=O)(F)OC)ccc1OCC(O)CN1CCN(CC(=O)Nc2c(C)cccc2C)CC1",
                    0.9649190182018254
                ],
                [
                    "COc1cc(C=CCCCC=CC=CCCCP(=O)(F)OC)ccc1OCC(O)CN1CCN(CC(=O)Nc2c(C)cccc2C)CC1",
                    0.9649190182018254
                ],
                [
                    "COc1cc(C=CCCC=CCCCCCCP(=O)(F)OC)ccc1OCC(O)CN1CCN(CC(=O)Nc2c(C)cccc2C)CC1",
                    0.9649190182018254
                ],
                [
                    "COc1cc(C=CCCC=CCC=CCCCP(=O)(F)OC)ccc1OCC(O)CN1CCN(CC(=O)Nc2c(C)cccc2C)CC1",
                    0.9649190182018254
                ],
                [
                    "COc1cc(C=CCCC=CC=CCCCCP(=O)(F)OC)ccc1OCC(O)CN1CCN(CC(=O)Nc2c(C)cccc2C)CC1",
                    0.9649190182018254
                ],
                [
                    "COc1cc(C=CCC=CCCCCCCCP(=O)(F)OC)ccc1OCC(O)CN1CCN(CC(=O)Nc2c(C)cccc2C)CC1",
                    0.9649190182018254
                ],
                [
                    "COc1cc(C=CCC=CCC=CCCCCP(=O)(F)OC)ccc1OCC(O)CN1CCN(CC(=O)Nc2c(C)cccc2C)CC1",
                    0.9649190182018254
                ],
                [
                    "COc1cc(C=CCC=CC=CSCCCCP(=O)(F)OC)ccc1OCC(O)CN1CCN(CC(=O)Nc2c(C)cccc2C)CC1",
                    0.9649190182018254
                ],
                [
                    "COc1cc(C=CCC=CC=CCCCCCP(=O)(F)OC)ccc1OCC(O)CN1CCN(CC(=O)Nc2c(C)cccc2C)CC1",
                    0.9649190182018254
                ],
                [
                    "COc1cc(C=CC=CCCCCCCCCP(=O)(F)OC)ccc1OCC(O)CN1CCN(CC(=O)Nc2c(C)cccc2C)CC1",
                    0.9649190182018254
                ],
                [
                    "COc1cc(C=CC=CCCCC=CCCCP(=O)(F)OC)ccc1OCC(O)CN1CCN(CC(=O)Nc2c(C)cccc2C)CC1",
                    0.9649190182018254
                ],
                [
                    "COc1cc(C=CC=CCCC=CCCCCP(=O)(F)OC)ccc1OCC(O)CN1CCN(CC(=O)Nc2c(C)cccc2C)CC1",
                    0.9649190182018254
                ],
                [
                    "COc1cc(C=CC=CC=CCCCCCCP(=O)(F)OC)ccc1OCC(O)CN1CCN(CC(=O)Nc2c(C)cccc2C)CC1",
                    0.9649190182018254
                ],
                [
                    "COc1cc(C=CCCC=CCSCCCCP(=O)(F)OC)ccc1OCC(O)CN1CCN(CC(=O)Nc2c(C)cccc2C)CC1",
                    0.9648709662382438
                ],
                [
                    "COc1cc(C=CCC=CCCSCCCCP(=O)(F)OC)ccc1OCC(O)CN1CCN(CC(=O)Nc2c(C)cccc2C)CC1",
                    0.9648709662382438
                ],
                [
                    "COc1cc(C=CCC=CC=CC=CCCCP(=O)(F)OC)ccc1OCC(O)CN1CCN(CC(=O)Nc2c(C)cccc2C)CC1",
                    0.96480415871456
                ],
                [
                    "COc1cc(C=CC=CC=CCC=CCCCP(=O)(F)OC)ccc1OCC(O)CN1CCN(CC(=O)Nc2c(C)cccc2C)CC1",
                    0.96480415871456
                ],
                [
                    "COc1cc(C=CC=CC=CC=CCCCCP(=O)(F)OC)ccc1OCC(O)CN1CCN(CC(=O)Nc2c(C)cccc2C)CC1",
                    0.96480415871456
                ],
                [
                    "COP(=O)(F)CCCCSSSSCCCOc1ccccc1OCC(O)CN1CCN(CC(=O)Nc2c(C)cccc2C)CC1",
                    0.9647052336802567
                ],
                [
                    "COP(=O)(F)CC(C)CCSSCCCCCOc1ccccc1OCC(O)CN1CCN(CC(=O)Nc2c(C)cccc2C)CC1",
                    0.9646598584586915
                ],
                [
                    "COP(=O)(F)CC(C)CCCCCCCCCOc1ccccc1OCC(O)CN1CCN(CC(=O)Nc2c(C)cccc2C)CC1",
                    0.9646598584586915
                ],
                [
                    "COc1cc(C=CCCC=CC=CCCCP(=O)(F)OC)ccc1OCC(O)CN1CCN(CC(=O)Nc2c(C)cccc2C)CC1",
                    0.9646102493125988
                ],
                [
                    "COc1cc(C=CCC=CCC=CCCCP(=O)(F)OC)ccc1OCC(O)CN1CCN(CC(=O)Nc2c(C)cccc2C)CC1",
                    0.9646102493125988
                ],
                [
                    "COc1cc(C=CCC=CC=CCCCCP(=O)(F)OC)ccc1OCC(O)CN1CCN(CC(=O)Nc2c(C)cccc2C)CC1",
                    0.9646102493125988
                ],
                [
                    "COc1cc(C=CC=CCCC=CCCCP(=O)(F)OC)ccc1OCC(O)CN1CCN(CC(=O)Nc2c(C)cccc2C)CC1",
                    0.9646102493125988
                ],
                [
                    "COc1cc(C=CC=CCC=CCCCCP(=O)(F)OC)ccc1OCC(O)CN1CCN(CC(=O)Nc2c(C)cccc2C)CC1",
                    0.9646102493125988
                ],
                [
                    "COc1cc(C=CC=CC=CCCCCCP(=O)(F)OC)ccc1OCC(O)CN1CCN(CC(=O)Nc2c(C)cccc2C)CC1",
                    0.9646102493125988
                ],
                [
                    "COP(=O)(F)CCCCCCCC=C(C)c1ccccc1OCC(O)CN1CCN(CC(=O)Nc2c(C)cccc2C)CC1",
                    0.9645540225393338
                ],
                [
                    "COc1cc(CCSSSCCCCCP(=O)(F)OC)ccc1OCC(O)CN1CCN(CC(=O)Nc2c(C)cccc2C)CC1",
                    0.9643562574527802
                ],
                [
                    "COc1cc(CCCCSSSCCCP(=O)(F)OC)ccc1OCC(O)CN1CCN(CC(=O)Nc2c(C)cccc2C)CC1",
                    0.9643562574527802
                ],
                [
                    "COc1cc(C=CCCC(C)CCCCCP(=O)(F)OC)ccc1OCC(O)CN1CCN(CC(=O)Nc2c(C)cccc2C)CC1",
                    0.964336061987415
                ],
                [
                    "COc1cc(CCCCCC=CCCCCP(=O)(F)OC)ccc1OCC(O)CN1CCN(CC(=O)Nc2c(C)cccc2C)CC1",
                    0.9643140086869119
                ],
                [
                    "COc1cc(CCCC=CCCCCCCP(=O)(F)OC)ccc1OCC(O)CN1CCN(CC(=O)Nc2c(C)cccc2C)CC1",
                    0.9643140086869119
                ],
                [
                    "COc1cc(CSSCCCCCP(=O)(F)OC(C)C)ccc1OCC(O)CN1CCN(CC(=O)Nc2c(C)cccc2C)CC1",
                    0.9641937896438775
                ],
                [
                    "COP(=O)(F)CCCSSCCCCCOc1ccccc1OCC(O)CN1CCN(OC(=O)Nc2c(C)cccc2C)CC1",
                    0.9641811259884151
                ],
                [
                    "COP(=O)(F)CCCCCSSCCCOc1ccccc1OCC(O)CN1CCN(OC(=O)Nc2c(C)cccc2C)CC1",
                    0.9641811259884151
                ],
                [
                    "CCOP(=O)(F)CCCCCCCC=CC=Cc1ccc(OCC(O)CN2CCN(CC(=O)Nc3c(C)cccc3C)CC2)c(OC)c1",
                    0.964054781760975
                ],
                [
                    "CCOP(=O)(F)CCCCCC=CCCC=Cc1ccc(OCC(O)CN2CCN(CC(=O)Nc3c(C)cccc3C)CC2)c(OC)c1",
                    0.964054781760975
                ],
                [
                    "CCOP(=O)(F)CCCCC=CCCCC=Cc1ccc(OCC(O)CN2CCN(CC(=O)Nc3c(C)cccc3C)CC2)c(OC)c1",
                    0.964054781760975
                ],
                [
                    "CCOP(=O)(F)CCCCC=CC=CCC=Cc1ccc(OCC(O)CN2CCN(CC(=O)Nc3c(C)cccc3C)CC2)c(OC)c1",
                    0.964054781760975
                ],
                [
                    "CCOP(=O)(F)CCCC=CCSSCC=Cc1ccc(OCC(O)CN2CCN(CC(=O)Nc3c(C)cccc3C)CC2)c(OC)c1",
                    0.964054781760975
                ],
                [
                    "CCOP(=O)(F)CCCC=CCCCCC=Cc1ccc(OCC(O)CN2CCN(CC(=O)Nc3c(C)cccc3C)CC2)c(OC)c1",
                    0.964054781760975
                ],
                [
                    "CCOP(=O)(F)CCCC=CC=CCCC=Cc1ccc(OCC(O)CN2CCN(CC(=O)Nc3c(C)cccc3C)CC2)c(OC)c1",
                    0.964054781760975
                ],
                [
                    "CCOP(=O)(F)CCCSCC=CCCC=Cc1ccc(OCC(O)CN2CCN(CC(=O)Nc3c(C)cccc3C)CC2)c(OC)c1",
                    0.9640067728354694
                ],
                [
                    "COc1cc(C=CCCCCCSCCCP(=O)(F)OC)ccc1OCC(O)CN1CCN(CC(=O)Nc2c(C)cccc2C)CC1",
                    0.963958877367233
                ],
                [
                    "COc1cc(C=CCCCSCCCCCP(=O)(F)OC)ccc1OCC(O)CN1CCN(CC(=O)Nc2c(C)cccc2C)CC1",
                    0.9639588773672328
                ],
                [
                    "COc1cc(C=CCCCCSCCCCP(=O)(F)OC)ccc1OCC(O)CN1CCN(CC(=O)Nc2c(C)cccc2C)CC1",
                    0.9639588773672328
                ],
                [
                    "COc1cc(C=CCC(C)CCCCCCP(=O)(F)OC)ccc1OCC(O)CN1CCN(CC(=O)Nc2c(C)cccc2C)CC1",
                    0.9639060346510743
                ],
                [
                    "COc1cc(C=CCCC(C)C=CCCCP(=O)(F)OC)ccc1OCC(O)CN1CCN(CC(=O)Nc2c(C)cccc2C)CC1",
                    0.9638254122948172
                ]
            ],
            "execution_time": 18912.731025457382,
            "number_scoring_function_calls": 0,
            "metadata": {
                "top_1": 0.9702588553331,
                "top_10": 0.9694725629842059,
                "top_100": 0.9658759520248869,
                "internal_similarity_max": 1.0,
                "internal_similarity_mean": 0.6999488027057172,
                "internal_similarity_histogram_density": [
                    [
                        0.1,
                        0.0,
                        0.0,
                        0.0,
                        0.14,
                        2.213999999999998,
                        2.626000000000001,
                        2.4080000000000004,
                        1.9260000000000004,
                        0.5860000000000001
                    ]
                ],
                "internal_similarity_histogram_bins": [
                    [
                        0.0,
                        0.1,
                        0.2,
                        0.30000000000000004,
                        0.4,
                        0.5,
                        0.6000000000000001,
                        0.7000000000000001,
                        0.8,
                        0.9,
                        1.0
                    ]
                ]
            }
        },
        {
            "benchmark_name": "Perindopril MPO",
            "score": 0.8149368588309542,
            "optimized_molecules": [
                [
                    "CCOC(=O)C(CCc1nc2csc(C)c2[nH]1)NC(C)C(=O)N1C(C(=O)O)CC2CCCCC21",
                    0.8226589066968623
                ],
                [
                    "CCOC(=O)C(CCn1nnc2cnc(C)nc21)NC(C)C(=O)N1C(C(=O)O)CC2CCCCC21",
                    0.8104706935466817
                ],
                [
                    "CCOC(=O)C(CCn1nnc2cccc(C)c21)NC(C)C(=O)N1C(C(=O)O)CC2CCCCC21",
                    0.8104706935466817
                ],
                [
                    "CCOC(=O)C(CCn1nnc2ccc(C)cc21)NC(C)C(=O)N1C(C(=O)O)CC2CCCCC21",
                    0.8104706935466817
                ],
                [
                    "CCOC(=O)C(CCn1nnc2cc(C)ccc21)NC(C)C(=O)N1C(C(=O)O)CC2CCCCC21",
                    0.8104706935466817
                ],
                [
                    "CCOC(=O)C(CCn1nnc2c(C)ncnc21)NC(C)C(=O)N1C(C(=O)O)CC2CCCCC21",
                    0.8104706935466817
                ],
                [
                    "CCOC(=O)C(CCn1nnc2c(C)cccc21)NC(C)C(=O)N1C(C(=O)O)CC2CCCCC21",
                    0.8104706935466817
                ],
                [
                    "CCOC(=O)C(CCn1cnc2nccc(C)c21)NC(C)C(=O)N1C(C(=O)O)CC2CCCCC21",
                    0.8104706935466817
                ],
                [
                    "CCOC(=O)C(CCn1cnc2ncc(C)cc21)NC(C)C(=O)N1C(C(=O)O)CC2CCCCC21",
                    0.8104706935466817
                ],
                [
                    "CCOC(=O)C(CCn1cnc2nc(C)ccc21)NC(C)C(=O)N1C(C(=O)O)CC2CCCCC21",
                    0.8104706935466817
                ],
                [
                    "CCOC(=O)C(CCn1cnc2cnc(C)nc21)NC(C)C(=O)N1C(C(=O)O)CC2CCCCC21",
                    0.8104706935466817
                ],
                [
                    "CCOC(=O)C(CCn1cnc2cccc(C)c21)NC(C)C(=O)N1C(C(=O)O)CC2CCCCC21",
                    0.8104706935466817
                ],
                [
                    "CCOC(=O)C(CCn1cnc2ccc(C)cc21)NC(C)C(=O)N1C(C(=O)O)CC2CCCCC21",
                    0.8104706935466817
                ],
                [
                    "CCOC(=O)C(CCn1cnc2cc(C)ccc21)NC(C)C(=O)N1C(C(=O)O)CC2CCCCC21",
                    0.8104706935466817
                ],
                [
                    "CCOC(=O)C(CCn1cnc2c(C)ncnc21)NC(C)C(=O)N1C(C(=O)O)CC2CCCCC21",
                    0.8104706935466817
                ],
                [
                    "CCOC(=O)C(CCn1cnc2c(C)cccc21)NC(C)C(=O)N1C(C(=O)O)CC2CCCCC21",
                    0.8104706935466817
                ],
                [
                    "CCOC(=O)C(CCn1ccc2cccc(C)c21)NC(C)C(=O)N1C(C(=O)O)CC2CCCCC21",
                    0.8104706935466817
                ],
                [
                    "CCOC(=O)C(CCn1ccc2ccc(C)cc21)NC(C)C(=O)N1C(C(=O)O)CC2CCCCC21",
                    0.8104706935466817
                ],
                [
                    "CCOC(=O)C(CCn1ccc2cc(C)ccc21)NC(C)C(=O)N1C(C(=O)O)CC2CCCCC21",
                    0.8104706935466817
                ],
                [
                    "CCOC(=O)C(CCn1ccc2c(C)cccc21)NC(C)C(=O)N1C(C(=O)O)CC2CCCCC21",
                    0.8104706935466817
                ],
                [
                    "CCOC(=O)C(CCn1cc(C)c2ccccc21)NC(C)C(=O)N1C(C(=O)O)CC2CCCCC21",
                    0.8104706935466817
                ],
                [
                    "CCOC(=O)C(CCn1c(C)nc2ncccc21)NC(C)C(=O)N1C(C(=O)O)CC2CCCCC21",
                    0.8104706935466817
                ],
                [
                    "CCOC(=O)C(CCn1c(C)nc2cncnc21)NC(C)C(=O)N1C(C(=O)O)CC2CCCCC21",
                    0.8104706935466817
                ],
                [
                    "CCOC(=O)C(CCn1c(C)nc2ccccc21)NC(C)C(=O)N1C(C(=O)O)CC2CCCCC21",
                    0.8104706935466817
                ],
                [
                    "CCOC(=O)C(CCn1c(C)cc2ccccc21)NC(C)C(=O)N1C(C(=O)O)CC2CCCCC21",
                    0.8104706935466817
                ],
                [
                    "CCOC(=O)C(CCc1sc2ccccc2c1C)NC(C)C(=O)N1C(C(=O)O)CC2CCCCC21",
                    0.8104706935466817
                ],
                [
                    "CCOC(=O)C(CCc1nsc2cccc(C)c12)NC(C)C(=O)N1C(C(=O)O)CC2CCCCC21",
                    0.8104706935466817
                ],
                [
                    "CCOC(=O)C(CCc1nsc2ccc(C)cc12)NC(C)C(=O)N1C(C(=O)O)CC2CCCCC21",
                    0.8104706935466817
                ],
                [
                    "CCOC(=O)C(CCc1nsc2cc(C)ccc12)NC(C)C(=O)N1C(C(=O)O)CC2CCCCC21",
                    0.8104706935466817
                ],
                [
                    "CCOC(=O)C(CCc1nsc2c(C)cccc12)NC(C)C(=O)N1C(C(=O)O)CC2CCCCC21",
                    0.8104706935466817
                ],
                [
                    "CCOC(=O)C(CCc1noc2cccc(C)c12)NC(C)C(=O)N1C(C(=O)O)CC2CCCCC21",
                    0.8104706935466817
                ],
                [
                    "CCOC(=O)C(CCc1noc2ccc(C)cc12)NC(C)C(=O)N1C(C(=O)O)CC2CCCCC21",
                    0.8104706935466817
                ],
                [
                    "CCOC(=O)C(CCc1noc2cc(C)ccc12)NC(C)C(=O)N1C(C(=O)O)CC2CCCCC21",
                    0.8104706935466817
                ],
                [
                    "CCOC(=O)C(CCc1noc2c(C)cccc12)NC(C)C(=O)N1C(C(=O)O)CC2CCCCC21",
                    0.8104706935466817
                ],
                [
                    "CCOC(=O)C(CCc1nc2ncccc2n1C)NC(C)C(=O)N1C(C(=O)O)CC2CCCCC21",
                    0.8104706935466817
                ],
                [
                    "CCOC(=O)C(CCc1nc2nccc(C)c2[nH]1)NC(C)C(=O)N1C(C(=O)O)CC2CCCCC21",
                    0.8104706935466817
                ],
                [
                    "CCOC(=O)C(CCc1nc2ncc(C)cc2[nH]1)NC(C)C(=O)N1C(C(=O)O)CC2CCCCC21",
                    0.8104706935466817
                ],
                [
                    "CCOC(=O)C(CCc1nc2nc(C)ccc2[nH]1)NC(C)C(=O)N1C(C(=O)O)CC2CCCCC21",
                    0.8104706935466817
                ],
                [
                    "CCOC(=O)C(CCc1nc2ccncc2n1C)NC(C)C(=O)N1C(C(=O)O)CC2CCCCC21",
                    0.8104706935466817
                ],
                [
                    "CCOC(=O)C(CCc1nc2ccnc(C)c2[nH]1)NC(C)C(=O)N1C(C(=O)O)CC2CCCCC21",
                    0.8104706935466817
                ],
                [
                    "CCOC(=O)C(CCc1nc2ccccc2n1C)NC(C)C(=O)N1C(C(=O)O)CC2CCCCC21",
                    0.8104706935466817
                ],
                [
                    "CCOC(=O)C(CCc1nc2cccc(C)c2s1)NC(C)C(=O)N1C(C(=O)O)CC2CCCCC21",
                    0.8104706935466817
                ],
                [
                    "CCOC(=O)C(CCc1nc2cccc(C)c2o1)NC(C)C(=O)N1C(C(=O)O)CC2CCCCC21",
                    0.8104706935466817
                ],
                [
                    "CCOC(=O)C(CCc1nc2cccc(C)c2[nH]1)NC(C)C(=O)N1C(C(=O)O)CC2CCCCC21",
                    0.8104706935466817
                ],
                [
                    "CCOC(=O)C(CCc1nc2ccc(C)cc2s1)NC(C)C(=O)N1C(C(=O)O)CC2CCCCC21",
                    0.8104706935466817
                ],
                [
                    "CCOC(=O)C(CCc1nc2ccc(C)cc2o1)NC(C)C(=O)N1C(C(=O)O)CC2CCCCC21",
                    0.8104706935466817
                ],
                [
                    "CCOC(=O)C(CCc1nc2ccc(C)cc2[nH]1)NC(C)C(=O)N1C(C(=O)O)CC2CCCCC21",
                    0.8104706935466817
                ],
                [
                    "CCOC(=O)C(CCc1nc2cc(C)ncc2[nH]1)NC(C)C(=O)N1C(C(=O)O)CC2CCCCC21",
                    0.8104706935466817
                ],
                [
                    "CCOC(=O)C(CCc1nc2cc(C)ccc2s1)NC(C)C(=O)N1C(C(=O)O)CC2CCCCC21",
                    0.8104706935466817
                ],
                [
                    "CCOC(=O)C(CCc1nc2cc(C)ccc2o1)NC(C)C(=O)N1C(C(=O)O)CC2CCCCC21",
                    0.8104706935466817
                ],
                [
                    "CCOC(=O)C(CCc1nc2cc(C)ccc2[nH]1)NC(C)C(=O)N1C(C(=O)O)CC2CCCCC21",
                    0.8104706935466817
                ],
                [
                    "CCOC(=O)C(CCc1nc2c(C)cncc2[nH]1)NC(C)C(=O)N1C(C(=O)O)CC2CCCCC21",
                    0.8104706935466817
                ],
                [
                    "CCOC(=O)C(CCc1nc2c(C)cccc2s1)NC(C)C(=O)N1C(C(=O)O)CC2CCCCC21",
                    0.8104706935466817
                ],
                [
                    "CCOC(=O)C(CCc1nc2c(C)cccc2o1)NC(C)C(=O)N1C(C(=O)O)CC2CCCCC21",
                    0.8104706935466817
                ],
                [
                    "CCOC(=O)C(CCc1nc2c(C)cccc2[nH]1)NC(C)C(=O)N1C(C(=O)O)CC2CCCCC21",
                    0.8104706935466817
                ],
                [
                    "CCOC(=O)C(CCc1cn(C)c2ccncc12)NC(C)C(=O)N1C(C(=O)O)CC2CCCCC21",
                    0.8104706935466817
                ],
                [
                    "CCOC(=O)C(CCc1cn(C)c2ccccc12)NC(C)C(=O)N1C(C(=O)O)CC2CCCCC21",
                    0.8104706935466817
                ],
                [
                    "CCOC(=O)C(CCc1cccc2nc(C)oc12)NC(C)C(=O)N1C(C(=O)O)CC2CCCCC21",
                    0.8104706935466817
                ],
                [
                    "CCOC(=O)C(CCc1ccc2ncoc2c1C)NC(C)C(=O)N1C(C(=O)O)CC2CCCCC21",
                    0.8104706935466817
                ],
                [
                    "CCOC(=O)C(CCc1ccc2nc(C)sc2c1)NC(C)C(=O)N1C(C(=O)O)CC2CCCCC21",
                    0.8104706935466817
                ],
                [
                    "CCOC(=O)C(CCc1ccc2nc(C)oc2c1)NC(C)C(=O)N1C(C(=O)O)CC2CCCCC21",
                    0.8104706935466817
                ],
                [
                    "CCOC(=O)C(CCc1ccc(C)c2ncoc12)NC(C)C(=O)N1C(C(=O)O)CC2CCCCC21",
                    0.8104706935466817
                ],
                [
                    "CCOC(=O)C(CCc1cc2ocnc2cc1C)NC(C)C(=O)N1C(C(=O)O)CC2CCCCC21",
                    0.8104706935466817
                ],
                [
                    "CCOC(=O)C(CCc1cc2ccccc2n1C)NC(C)C(=O)N1C(C(=O)O)CC2CCCCC21",
                    0.8104706935466817
                ],
                [
                    "CCOC(=O)C(CCc1cc2cccc(C)c2[nH]1)NC(C)C(=O)N1C(C(=O)O)CC2CCCCC21",
                    0.8104706935466817
                ],
                [
                    "CCOC(=O)C(CCc1cc2ccc(C)cc2s1)NC(C)C(=O)N1C(C(=O)O)CC2CCCCC21",
                    0.8104706935466817
                ],
                [
                    "CCOC(=O)C(CCc1cc2ccc(C)cc2[nH]1)NC(C)C(=O)N1C(C(=O)O)CC2CCCCC21",
                    0.8104706935466817
                ],
                [
                    "CCOC(=O)C(CCc1cc2cc(C)ccc2s1)NC(C)C(=O)N1C(C(=O)O)CC2CCCCC21",
                    0.8104706935466817
                ],
                [
                    "CCOC(=O)C(CCc1cc2cc(C)ccc2[nH]1)NC(C)C(=O)N1C(C(=O)O)CC2CCCCC21",
                    0.8104706935466817
                ],
                [
                    "CCOC(=O)C(CCc1cc2c(C)cccc2s1)NC(C)C(=O)N1C(C(=O)O)CC2CCCCC21",
                    0.8104706935466817
                ],
                [
                    "CCOC(=O)C(CCc1cc2c(C)cccc2[nH]1)NC(C)C(=O)N1C(C(=O)O)CC2CCCCC21",
                    0.8104706935466817
                ],
                [
                    "CCOC(=O)C(CCc1cc(C)c2ncsc2c1)NC(C)C(=O)N1C(C(=O)O)CC2CCCCC21",
                    0.8104706935466817
                ],
                [
                    "CCOC(=O)C(CCc1c[nH]c2ccnc(C)c12)NC(C)C(=O)N1C(C(=O)O)CC2CCCCC21",
                    0.8104706935466817
                ],
                [
                    "CCOC(=O)C(CCc1c[nH]c2cccc(C)c12)NC(C)C(=O)N1C(C(=O)O)CC2CCCCC21",
                    0.8104706935466817
                ],
                [
                    "CCOC(=O)C(CCc1c[nH]c2ccc(C)cc12)NC(C)C(=O)N1C(C(=O)O)CC2CCCCC21",
                    0.8104706935466817
                ],
                [
                    "CCOC(=O)C(CCc1c[nH]c2cc(C)ncc12)NC(C)C(=O)N1C(C(=O)O)CC2CCCCC21",
                    0.8104706935466817
                ],
                [
                    "CCOC(=O)C(CCc1c[nH]c2cc(C)ccc12)NC(C)C(=O)N1C(C(=O)O)CC2CCCCC21",
                    0.8104706935466817
                ],
                [
                    "CCOC(=O)C(CCc1c[nH]c2c(C)cncc12)NC(C)C(=O)N1C(C(=O)O)CC2CCCCC21",
                    0.8104706935466817
                ],
                [
                    "CCOC(=O)C(CCc1c[nH]c2c(C)cccc12)NC(C)C(=O)N1C(C(=O)O)CC2CCCCC21",
                    0.8104706935466817
                ],
                [
                    "CCOC(=O)C(CCc1c2ccccc2nn1C)NC(C)C(=O)N1C(C(=O)O)CC2CCCCC21",
                    0.8104706935466817
                ],
                [
                    "CCOC(=O)C(CCc1c(C)ccc2ncoc12)NC(C)C(=O)N1C(C(=O)O)CC2CCCCC21",
                    0.8104706935466817
                ],
                [
                    "CCOC(=O)C(CCc1c(C)[nH]c2ccncc12)NC(C)C(=O)N1C(C(=O)O)CC2CCCCC21",
                    0.8104706935466817
                ],
                [
                    "CCOC(=O)C(CCc1c(C)[nH]c2ccccc12)NC(C)C(=O)N1C(C(=O)O)CC2CCCCC21",
                    0.8104706935466817
                ],
                [
                    "CCOC(=O)C(CCc1[nH]nc2cccc(C)c12)NC(C)C(=O)N1C(C(=O)O)CC2CCCCC21",
                    0.8104706935466817
                ],
                [
                    "CCOC(=O)C(CCc1[nH]nc2ccc(C)cc12)NC(C)C(=O)N1C(C(=O)O)CC2CCCCC21",
                    0.8104706935466817
                ],
                [
                    "CCOC(=O)C(CCc1[nH]nc2cc(C)ccc12)NC(C)C(=O)N1C(C(=O)O)CC2CCCCC21",
                    0.8104706935466817
                ],
                [
                    "CCOC(=O)C(CCc1[nH]nc2c(C)cccc12)NC(C)C(=O)N1C(C(=O)O)CC2CCCCC21",
                    0.8104706935466817
                ],
                [
                    "CCOC(=O)C(CCc1[nH]c2ccccc2c1C)NC(C)C(=O)N1C(C(=O)O)CC2CCCCC21",
                    0.8104706935466817
                ],
                [
                    "CCOC(=O)C(CCSc1nc2c(C)scc2[nH]1)NC(C)C(=O)N1C(C(=O)O)CC2CCCCC21",
                    0.8104706935466817
                ],
                [
                    "CCOC(=O)C(CCNc1nc2csc(C)c2[nH]1)NC(C)C(=O)N1C(C(=O)O)CC2CCCCC21",
                    0.8104706935466817
                ],
                [
                    "CCOC(=O)C(CCNc1nc2c(C)scc2[nH]1)NC(C)C(=O)N1C(C(=O)O)CC2CCCCC21",
                    0.8104706935466817
                ],
                [
                    "CCOC(=O)C(CCN(C)c1nc2cscc2[nH]1)NC(C)C(=O)N1C(C(=O)O)CC2CCCCC21",
                    0.8104706935466817
                ],
                [
                    "CCOC(=O)C(CCCc1nnc2nc(C)[nH]n12)NC(C)C(=O)N1C(C(=O)O)CC2CCCCC21",
                    0.8104706935466817
                ],
                [
                    "CCOC(=O)C(CCn1nnc2c(CC)ncnc21)NC(C)C(=O)N1C(C(=O)O)CC2CCCCC21",
                    0.8086075400626399
                ],
                [
                    "CCOC(=O)C(CCn1cc(CC)c2ccccc21)NC(C)C(=O)N1C(C(=O)O)CC2CCCCC21",
                    0.8086075400626399
                ],
                [
                    "CCOC(=O)C(CCc1nc2nccc(CC)c2[nH]1)NC(C)C(=O)N1C(C(=O)O)CC2CCCCC21",
                    0.8086075400626399
                ],
                [
                    "CCOC(=O)C(CCc1nc2cccc(CC)c2o1)NC(C)C(=O)N1C(C(=O)O)CC2CCCCC21",
                    0.8086075400626399
                ],
                [
                    "CCOC(=O)C(CCc1ccc(CC)c2ncoc12)NC(C)C(=O)N1C(C(=O)O)CC2CCCCC21",
                    0.8086075400626399
                ],
                [
                    "CCOC(=O)C(CCc1cc2cccc(CC)c2[nH]1)NC(C)C(=O)N1C(C(=O)O)CC2CCCCC21",
                    0.8086075400626399
                ],
                [
                    "CCOC(=O)C(CCc1[nH]nc2cccc(CC)c12)NC(C)C(=O)N1C(C(=O)O)CC2CCCCC21",
                    0.8086075400626399
                ]
            ],
            "execution_time": 18419.839238405228,
            "number_scoring_function_calls": 0,
            "metadata": {
                "top_1": 0.8226589066968623,
                "top_10": 0.8116895148616999,
                "top_100": 0.8104621549343003,
                "internal_similarity_max": 0.9027777777777778,
                "internal_similarity_mean": 0.6049569698126089,
                "internal_similarity_histogram_density": [
                    [
                        0.1,
                        0.0,
                        0.0,
                        0.0,
                        0.0,
                        5.215999999999996,
                        3.9980000000000007,
                        0.6120000000000001,
                        0.07,
                        0.004000000000000001
                    ]
                ],
                "internal_similarity_histogram_bins": [
                    [
                        0.0,
                        0.1,
                        0.2,
                        0.30000000000000004,
                        0.4,
                        0.5,
                        0.6000000000000001,
                        0.7000000000000001,
                        0.8,
                        0.9,
                        1.0
                    ]
                ]
            }
        },
        {
            "benchmark_name": "Amlodipine MPO",
            "score": 0.9022091930865743,
            "optimized_molecules": [
                [
                    "COC(=O)C1=C(COCCN)NC(C)=C(C(=O)OCC2OC2C)C1c1ccccc1Cl",
                    0.9056625856802982
                ],
                [
                    "COC(=O)C1=C(COCCN)NC(C)=C(C(=O)OCC2CC2C)C1c1ccccc1Cl",
                    0.9056625856802982
                ],
                [
                    "COC(=O)C1=C(COCCN)NC(C)=C(C(=O)OCC2(C)CO2)C1c1ccccc1Cl",
                    0.9056625856802982
                ],
                [
                    "COC(=O)C1=C(COCCN)NC(C)=C(C(=O)OCC2(C)CC2)C1c1ccccc1Cl",
                    0.9056625856802982
                ],
                [
                    "CCOC(=O)C1=C(COCCC2CC2N)NC(C)=C(C(=O)OC)C1c1ccccc1Cl",
                    0.9056625856802982
                ],
                [
                    "CCOC(=O)C1=C(COCCC2(N)CC2)NC(C)=C(C(=O)OC)C1c1ccccc1Cl",
                    0.9056625856802982
                ],
                [
                    "CCOC(=O)C1=C(C)NC(COCCC2CC2N)=C(C(=O)OC)C1c1ccccc1Cl",
                    0.9056625856802982
                ],
                [
                    "CCOC(=O)C1=C(C)NC(COCCC2(N)CC2)=C(C(=O)OC)C1c1ccccc1Cl",
                    0.9056625856802982
                ],
                [
                    "COC(=O)C1=C(COCCN)NC(C)=C(C(=O)OCC2CO2)C1c1ccccc1Cl",
                    0.9045340337332909
                ],
                [
                    "COC(=O)C1=C(COCCN)NC(C)=C(C(=O)OCC2CC2)C1c1ccccc1Cl",
                    0.9045340337332909
                ],
                [
                    "CCOC(=O)C1=C(COCCN2CC2)NC(C)=C(C(=O)OC)C1c1ccccc1Cl",
                    0.9045340337332909
                ],
                [
                    "CCOC(=O)C1=C(COCCC2CO2)NC(C)=C(C(=O)OC)C1c1ccccc1Cl",
                    0.9045340337332909
                ],
                [
                    "CCOC(=O)C1=C(COCCC2CC2)NC(C)=C(C(=O)OC)C1c1ccccc1Cl",
                    0.9045340337332909
                ],
                [
                    "CCOC(=O)C1=C(C)NC(COCCN2CC2)=C(C(=O)OC)C1c1ccccc1Cl",
                    0.9045340337332909
                ],
                [
                    "CCOC(=O)C1=C(C)NC(COCCC2CO2)=C(C(=O)OC)C1c1ccccc1Cl",
                    0.9045340337332909
                ],
                [
                    "CCOC(=O)C1=C(C)NC(COCCC2CC2)=C(C(=O)OC)C1c1ccccc1Cl",
                    0.9045340337332909
                ],
                [
                    "CCOC(=O)C1=C(COCCC2(CN)CC2)NC(C)=C(C(=O)OC)C1c1ccccc1Cl",
                    0.9017687137990612
                ],
                [
                    "CCOC(=O)C1=C(C)NC(COCCC2(CN)CC2)=C(C(=O)OC)C1c1ccccc1Cl",
                    0.9017687137990612
                ],
                [
                    "CCC1(COC(=O)C2=C(C)NC(COCCN)=C(C(=O)OC)C2c2ccccc2Cl)CO1",
                    0.9017687137990612
                ],
                [
                    "CCC1(COC(=O)C2=C(C)NC(COCCN)=C(C(=O)OC)C2c2ccccc2Cl)CC1",
                    0.9017687137990612
                ],
                [
                    "CCOC(=O)C1=C(COCCC2(CCN)CO2)NC(C)=C(C(=O)OC)C1c1ccccc1Cl",
                    0.8980265101338745
                ],
                [
                    "CCOC(=O)C1=C(C)NC(COCCC2(CCN)CO2)=C(C(=O)OC)C1c1ccccc1Cl",
                    0.8980265101338745
                ],
                [
                    "CCOC(=O)C1=C(COCCC2CC2CN)NC(C)=C(C(=O)OC)C1c1ccccc1Cl",
                    0.8968544062928813
                ],
                [
                    "CCOC(=O)C1=C(C)NC(COCCC2CC2CN)=C(C(=O)OC)C1c1ccccc1Cl",
                    0.8968544062928813
                ],
                [
                    "CCC1OC1COC(=O)C1=C(C)NC(COCCN)=C(C(=O)OC)C1c1ccccc1Cl",
                    0.8968544062928813
                ],
                [
                    "CCC1CC1COC(=O)C1=C(C)NC(COCCN)=C(C(=O)OC)C1c1ccccc1Cl",
                    0.8968544062928813
                ],
                [
                    "COC(=O)C1=C(COCCN)NC(C)=C(C(=O)OCC2OC2(C)C)C1c1ccccc1Cl",
                    0.8956549571111647
                ],
                [
                    "COC(=O)C1=C(COCCN)NC(C)=C(C(=O)OCC2CC2(C)C)C1c1ccccc1Cl",
                    0.8956549571111647
                ],
                [
                    "COC(=O)C1=C(COCCN)NC(C)=C(C(=O)OCC2C(C)C2N)C1c1ccccc1Cl",
                    0.8956549571111647
                ],
                [
                    "COC(=O)C1=C(COCCN)NC(C)=C(C(=O)OCC2C(C)C2C)C1c1ccccc1Cl",
                    0.8956549571111647
                ],
                [
                    "COC(=O)C1=C(COCCN)NC(C)=C(C(=O)OCC2(C)OC2C)C1c1ccccc1Cl",
                    0.8956549571111647
                ],
                [
                    "COC(=O)C1=C(COCCN)NC(C)=C(C(=O)OCC2(C)CC2N)C1c1ccccc1Cl",
                    0.8956549571111647
                ],
                [
                    "COC(=O)C1=C(COCCN)NC(C)=C(C(=O)OCC2OC2O)C1c1ccccc1Cl",
                    0.8944271909999159
                ],
                [
                    "COC(=O)C1=C(COCCN)NC(C)=C(C(=O)OCC2CC2O)C1c1ccccc1Cl",
                    0.8944271909999159
                ],
                [
                    "COC(=O)C1=C(COCCN)NC(C)=C(C(=O)OCC2CC2N)C1c1ccccc1Cl",
                    0.8944271909999159
                ],
                [
                    "COC(=O)C1=C(COCCN)NC(C)=C(C(=O)OCC2(O)CC2)C1c1ccccc1Cl",
                    0.8944271909999159
                ],
                [
                    "COC(=O)C1=C(COCCN)NC(C)=C(C(=O)OCC2(N)CC2)C1c1ccccc1Cl",
                    0.8944271909999159
                ],
                [
                    "COC(=O)C1=C(COCCN)NC(C)=C(C(=O)OCC2(F)CC2)C1c1ccccc1Cl",
                    0.8944271909999159
                ],
                [
                    "CCOC(=O)C1=C(COCCN2CC2C)NC(C)=C(C(=O)OC)C1c1ccccc1Cl",
                    0.8944271909999159
                ],
                [
                    "CCOC(=O)C1=C(COCCN)NC(C)=C(C(=O)OC)C1c1ccccc1C1CC1Cl",
                    0.8944271909999159
                ],
                [
                    "CCOC(=O)C1=C(COCCN)NC(C)=C(C(=O)OC)C1c1ccccc1C1(Cl)CC1",
                    0.8944271909999159
                ],
                [
                    "CCOC(=O)C1=C(COCCC2OC2O)NC(C)=C(C(=O)OC)C1c1ccccc1Cl",
                    0.8944271909999159
                ],
                [
                    "CCOC(=O)C1=C(COCCC2OC2C)NC(C)=C(C(=O)OC)C1c1ccccc1Cl",
                    0.8944271909999159
                ],
                [
                    "CCOC(=O)C1=C(COCCC2CC2C)NC(C)=C(C(=O)OC)C1c1ccccc1Cl",
                    0.8944271909999159
                ],
                [
                    "CCOC(=O)C1=C(COCCC2(O)CC2)NC(C)=C(C(=O)OC)C1c1ccccc1Cl",
                    0.8944271909999159
                ],
                [
                    "CCOC(=O)C1=C(COCCC2(F)CC2)NC(C)=C(C(=O)OC)C1c1ccccc1Cl",
                    0.8944271909999159
                ],
                [
                    "CCOC(=O)C1=C(COCCC2(Cl)CC2)NC(C)=C(C(=O)OC)C1c1ccccc1Cl",
                    0.8944271909999159
                ],
                [
                    "CCOC(=O)C1=C(COCCC2(C)N=N2)NC(C)=C(C(=O)OC)C1c1ccccc1Cl",
                    0.8944271909999159
                ],
                [
                    "CCOC(=O)C1=C(COCCC2(C)CO2)NC(C)=C(C(=O)OC)C1c1ccccc1Cl",
                    0.8944271909999159
                ],
                [
                    "CCOC(=O)C1=C(COCCC2(C)CC2)NC(C)=C(C(=O)OC)C1c1ccccc1Cl",
                    0.8944271909999159
                ],
                [
                    "CCOC(=O)C1=C(COCC2(CN)CC2)NC(C)=C(C(=O)OC)C1c1ccccc1Cl",
                    0.8944271909999159
                ],
                [
                    "CCOC(=O)C1=C(C)NC(COCCN2CC2C)=C(C(=O)OC)C1c1ccccc1Cl",
                    0.8944271909999159
                ],
                [
                    "CCOC(=O)C1=C(C)NC(COCCC2OC2O)=C(C(=O)OC)C1c1ccccc1Cl",
                    0.8944271909999159
                ],
                [
                    "CCOC(=O)C1=C(C)NC(COCCC2OC2C)=C(C(=O)OC)C1c1ccccc1Cl",
                    0.8944271909999159
                ],
                [
                    "CCOC(=O)C1=C(C)NC(COCCC2CC2C)=C(C(=O)OC)C1c1ccccc1Cl",
                    0.8944271909999159
                ],
                [
                    "CCOC(=O)C1=C(C)NC(COCCC2(O)CC2)=C(C(=O)OC)C1c1ccccc1Cl",
                    0.8944271909999159
                ],
                [
                    "CCOC(=O)C1=C(C)NC(COCCC2(F)CC2)=C(C(=O)OC)C1c1ccccc1Cl",
                    0.8944271909999159
                ],
                [
                    "CCOC(=O)C1=C(C)NC(COCCC2(Cl)CC2)=C(C(=O)OC)C1c1ccccc1Cl",
                    0.8944271909999159
                ],
                [
                    "CCOC(=O)C1=C(C)NC(COCCC2(C)N=N2)=C(C(=O)OC)C1c1ccccc1Cl",
                    0.8944271909999159
                ],
                [
                    "CCOC(=O)C1=C(C)NC(COCCC2(C)CO2)=C(C(=O)OC)C1c1ccccc1Cl",
                    0.8944271909999159
                ],
                [
                    "CCOC(=O)C1=C(C)NC(COCCC2(C)CC2)=C(C(=O)OC)C1c1ccccc1Cl",
                    0.8944271909999159
                ],
                [
                    "CCOC(=O)C1=C(C)NC(COCC2(CN)CC2)=C(C(=O)OC)C1c1ccccc1Cl",
                    0.8944271909999159
                ],
                [
                    "C=C1CC1CCOCC1=C(C(=O)OCC)C(c2ccccc2Cl)C(C(=O)OC)=C(C)N1",
                    0.8944271909999159
                ],
                [
                    "C=C1CC1CCOCC1=C(C(=O)OC)C(c2ccccc2Cl)C(C(=O)OCC)=C(C)N1",
                    0.8944271909999159
                ],
                [
                    "CCOC1CC1COC(=O)C1=C(C)NC(COCCN)=C(C(=O)OC)C1c1ccccc1Cl",
                    0.8932370012631204
                ],
                [
                    "CCOC(=O)C1=C(COCCC2OC2CCN)NC(C)=C(C(=O)OC)C1c1ccccc1Cl",
                    0.8932370012631204
                ],
                [
                    "CCOC(=O)C1=C(COCCC2CC2CCN)NC(C)=C(C(=O)OC)C1c1ccccc1Cl",
                    0.8932370012631204
                ],
                [
                    "CCOC(=O)C1=C(C)NC(COCCC2CC2CCN)=C(C(=O)OC)C1c1ccccc1Cl",
                    0.8932370012631204
                ],
                [
                    "CCOC(=O)C1=C(COCCN)NC(C)=C(C(=O)OC)C1c1ccccc1C1CC1",
                    0.8931700896183011
                ],
                [
                    "CCOC(=O)C1=C(COCCC2(CN)CC2N)NC(C)=C(C(=O)OC)C1c1ccccc1Cl",
                    0.8920195764282209
                ],
                [
                    "CCOC(=O)C1=C(C)NC(COCCC2(CN)CC2N)=C(C(=O)OC)C1c1ccccc1Cl",
                    0.8920195764282209
                ],
                [
                    "CCC1(COC(=O)C2=C(C)NC(COCCN)=C(C(=O)OC)C2c2ccccc2Cl)OC1C",
                    0.8920195764282209
                ],
                [
                    "CCC1(COC(=O)C2=C(C)NC(COCCN)=C(C(=O)OC)C2c2ccccc2Cl)CC1N",
                    0.8920195764282209
                ],
                [
                    "COC(=O)C1=C(COCCN)NC(C)=C(C(=O)OCCN2CC2C)C1c1ccccc1Cl",
                    0.8907739673281686
                ],
                [
                    "COC(=O)C1=C(COCCN)NC(C)=C(C(=O)OCCC2OC2C)C1c1ccccc1Cl",
                    0.8907739673281686
                ],
                [
                    "COC(=O)C1=C(COCCN)NC(C)=C(C(=O)OCCC2CC2C)C1c1ccccc1Cl",
                    0.8907739673281686
                ],
                [
                    "COC(=O)C1=C(COCCN)NC(C)=C(C(=O)OCCC2(C)N=N2)C1c1ccccc1Cl",
                    0.8907739673281686
                ],
                [
                    "COC(=O)C1=C(COCCN)NC(C)=C(C(=O)OCCC2(C)CO2)C1c1ccccc1Cl",
                    0.8907739673281686
                ],
                [
                    "COC(=O)C1=C(COCCN)NC(C)=C(C(=O)OCCC2(C)CC2)C1c1ccccc1Cl",
                    0.8907739673281686
                ],
                [
                    "COC(=O)C1=C(COCCN)NC(C)=C(C(=O)OCC2CC(C)C2)C1c1ccccc1Cl",
                    0.8907739673281686
                ],
                [
                    "COC(=O)C1=C(COCCN)NC(C)=C(C(=O)OCC2(C)COC2)C1c1ccccc1Cl",
                    0.8907739673281686
                ],
                [
                    "COC(=O)C1=C(COCCN)NC(C)=C(C(=O)OCC2(C)CCC2)C1c1ccccc1Cl",
                    0.8907739673281686
                ],
                [
                    "CNC1(COC(=O)C2=C(C)NC(COCCN)=C(C(=O)OC)C2c2ccccc2Cl)CC1",
                    0.8907739673281686
                ],
                [
                    "CCOC(=O)C1=C(COCCOC2CC2N)NC(C)=C(C(=O)OC)C1c1ccccc1Cl",
                    0.8907739673281686
                ],
                [
                    "CCOC(=O)C1=C(COCCNC2CC2N)NC(C)=C(C(=O)OC)C1c1ccccc1Cl",
                    0.8907739673281686
                ],
                [
                    "CCOC(=O)C1=C(COCCN2CC(N)C2)NC(C)=C(C(=O)OC)C1c1ccccc1Cl",
                    0.8907739673281686
                ],
                [
                    "CCOC(=O)C1=C(COCCN)NC(C)=C(C(=O)OCC2OC2C)C1c1ccccc1Cl",
                    0.8907739673281686
                ],
                [
                    "CCOC(=O)C1=C(COCCN)NC(C)=C(C(=O)OCC2CC2C)C1c1ccccc1Cl",
                    0.8907739673281686
                ],
                [
                    "CCOC(=O)C1=C(COCCN)NC(C)=C(C(=O)OCC2(C)CO2)C1c1ccccc1Cl",
                    0.8907739673281686
                ],
                [
                    "CCOC(=O)C1=C(COCCN)NC(C)=C(C(=O)OCC2(C)CC2)C1c1ccccc1Cl",
                    0.8907739673281686
                ],
                [
                    "CCOC(=O)C1=C(COCCN)NC(C)=C(C(=O)OC2CC(C)C2)C1c1ccccc1Cl",
                    0.8907739673281686
                ],
                [
                    "CCOC(=O)C1=C(COCCN)NC(C)=C(C(=O)OC2(C)CCC2)C1c1ccccc1Cl",
                    0.8907739673281686
                ],
                [
                    "CCOC(=O)C1=C(COCCN)NC(C)=C(C(=O)OC(C)C2CO2)C1c1ccccc1Cl",
                    0.8907739673281686
                ],
                [
                    "CCOC(=O)C1=C(COCCN)NC(C)=C(C(=O)OC(C)C2CC2)C1c1ccccc1Cl",
                    0.8907739673281686
                ],
                [
                    "CCOC(=O)C1=C(COCCCC2CC2N)NC(C)=C(C(=O)OC)C1c1ccccc1Cl",
                    0.8907739673281686
                ],
                [
                    "CCOC(=O)C1=C(COCCC2CC(N)C2)NC(C)=C(C(=O)OC)C1c1ccccc1Cl",
                    0.8907739673281686
                ],
                [
                    "CCOC(=O)C1=C(C)NC(COCCOC2CC2N)=C(C(=O)OC)C1c1ccccc1Cl",
                    0.8907739673281686
                ],
                [
                    "CCOC(=O)C1=C(C)NC(COCCCC2CC2N)=C(C(=O)OC)C1c1ccccc1Cl",
                    0.8907739673281686
                ],
                [
                    "CCOC(=O)C1=C(C)NC(COCCC2CC(N)C2)=C(C(=O)OC)C1c1ccccc1Cl",
                    0.8907739673281686
                ],
                [
                    "CCOC(=O)C1=C(C)NC(COCCC(N)C2CC2)=C(C(=O)OC)C1c1ccccc1Cl",
                    0.8907739673281686
                ]
            ],
            "execution_time": 18166.86305451393,
            "number_scoring_function_calls": 0,
            "metadata": {
                "top_1": 0.9056625856802982,
                "top_10": 0.9054368752908969,
                "top_100": 0.895528118288528,
                "internal_similarity_max": 1.0,
                "internal_similarity_mean": 0.6787934772910718,
                "internal_similarity_histogram_density": [
                    [
                        0.1,
                        0.0,
                        0.0,
                        0.0,
                        0.0,
                        0.2179999999999998,
                        6.198000000000001,
                        2.9460000000000006,
                        0.4680000000000001,
                        0.07
                    ]
                ],
                "internal_similarity_histogram_bins": [
                    [
                        0.0,
                        0.1,
                        0.2,
                        0.30000000000000004,
                        0.4,
                        0.5,
                        0.6000000000000001,
                        0.7000000000000001,
                        0.8,
                        0.9,
                        1.0
                    ]
                ]
            }
        },
        {
            "benchmark_name": "Sitagliptin MPO",
            "score": 0.7632372588597098,
            "optimized_molecules": [
                [
                    "C#CC#Cc1nc(N2CC(F)(F)C(F)(F)C2)nc(S(=O)(=O)C2CCCC(F)C2)n1",
                    0.7884714630875008
                ],
                [
                    "C#CC#Cc1nc(NC2CC(F)(F)CCC2O)nc(N2CC(F)(F)C(F)(F)C2)n1",
                    0.7804776385276605
                ],
                [
                    "C#Cc1nc(N2CC(F)(F)C(F)(F)C2)nc(S(=O)(=O)C2CCCC(F)C2)n1",
                    0.7779008757046882
                ],
                [
                    "C#Cc1nc(NC2CC(F)(F)CCC2OC=O)nc(N2CC(F)(F)C(F)(F)C2)n1",
                    0.773026193635738
                ],
                [
                    "C#Cc1nc(N2CC(F)(F)C(F)(F)C2)nc(S(=O)(=O)CC#CC=CCCCF)n1",
                    0.7715316654374946
                ],
                [
                    "C#CC=CCCCS(=O)(=O)c1nc(C#CCF)nc(N2CC(F)(F)C(F)(F)C2)n1",
                    0.7715316654374946
                ],
                [
                    "O=S(=O)(CC#CC=CC#CCCCF)c1ncnc(N2CC(F)(F)C(F)(F)C2)n1",
                    0.7711074859554136
                ],
                [
                    "C#Cc1nc(NC2CC(F)(F)CCC2O)nc(N2CC(F)(F)C(F)(F)C2)n1",
                    0.7684809175846552
                ],
                [
                    "O=S(=O)(CC#CC=CCCCF)c1ncnc(N2CC(F)(F)C(F)(F)C2)n1",
                    0.7601575166128104
                ],
                [
                    "C=CCCCS(=O)(=O)c1nc(C#CCF)nc(N2CC(F)(F)C(F)(F)C2)n1",
                    0.7599659282536342
                ],
                [
                    "C#CC1CCCC(S(=O)(=O)c2nc(F)nc(N3CC(F)(F)C(F)(F)C3)n2)C1",
                    0.7540360622486418
                ],
                [
                    "C#CC1CCC(S(=O)(=O)c2nc(F)nc(N3CC(F)(F)C(F)(F)C3)n2)CC1",
                    0.7540360622486418
                ],
                [
                    "C#CC#Cc1nc(N2CC(F)(F)C(F)(F)C2)nc(S(=O)(=O)CCCC(=C)CF)n1",
                    0.7510926278950183
                ],
                [
                    "C#CC#Cc1nc(N2CC(F)(F)C(F)(F)C2)nc(S(=O)(=O)CCCC2(F)CC2)n1",
                    0.750893239272323
                ],
                [
                    "C#CC1CC(C#C)CC(S(=O)(=O)c2nc(F)nc(N3CC(F)(F)C(F)(F)C3)n2)C1",
                    0.7505873709224223
                ],
                [
                    "C#Cc1nc(N2CC(F)(F)C(F)(F)C2)nc(S(=O)(=O)C2CC3CC2CC3(F)F)n1",
                    0.7467950786031834
                ],
                [
                    "C#Cc1nc(N2CC(F)(F)C(F)(F)C2)nc(S(=O)(=O)C2CC3CC2C(F)(F)C3)n1",
                    0.7467950786031834
                ],
                [
                    "C#CC#Cc1nc(N2CC(F)(F)C(F)(F)C2)nc(S(=O)(=O)CCCSCCCl)n1",
                    0.7465453928428529
                ],
                [
                    "C#CC#Cc1nc(N2CC(F)(F)C(F)(F)C2)nc(S(=O)(=O)CCCC(F)CCl)n1",
                    0.7464624519346418
                ],
                [
                    "C#CC#Cc1nc(N2CC(F)(F)C(F)(F)C2)nc(S(=O)(=O)CCC(Cl)CCF)n1",
                    0.7464624519346418
                ],
                [
                    "O=S(=O)(CC#CCC#CCCCF)c1ncnc(N2CC(F)(F)C(F)(F)C2)n1",
                    0.7452713494145777
                ],
                [
                    "O=S(=O)(CC#CC#CCCCCF)c1ncnc(N2CC(F)(F)C(F)(F)C2)n1",
                    0.7452713494145777
                ],
                [
                    "[C-]#[N+]C1CC(C#C)CC(S(=O)(=O)c2nc(F)nc(N3CC(F)(F)C(F)(F)C3)n2)C1",
                    0.7440311037714678
                ],
                [
                    "C#CC#CCN(c1ncnc(N(C)CC(F)(F)F)n1)S(=O)(=O)CCCC(F)(F)F",
                    0.742722898413892
                ],
                [
                    "C#Cc1nc(N2CC(F)(F)C(F)(F)C2)nc(S(=O)(=O)C2CC3CC2CC3F)n1",
                    0.740839382366981
                ],
                [
                    "C#Cc1nc(N2CC(F)(F)C(F)(F)C2)nc(S(=O)(=O)C2CC3CC(F)C2C3)n1",
                    0.740839382366981
                ],
                [
                    "C#Cc1nc(N2CC(F)(F)C(F)(F)C2)nc(S(=O)(=O)CCCC(=C)CF)n1",
                    0.7377983926349888
                ],
                [
                    "[C-]#[N+]C1CCCC(S(=O)(=O)c2nc(C#C)nc(N3CC(F)(F)C(F)(F)C3)n2)C1",
                    0.7375680599313794
                ],
                [
                    "[C-]#[N+]C1CCC(S(=O)(=O)c2nc(C#C)nc(N3CC(F)(F)C(F)(F)C3)n2)CC1",
                    0.7375680599313794
                ],
                [
                    "C#Cc1nc(N2CC(F)(F)C(F)(F)C2)nc(S(=O)(=O)CCCC2(F)CC2)n1",
                    0.737232718231703
                ],
                [
                    "C#CC#Cc1nc(N2CC(F)(F)C(F)(F)C2)nc(S(=O)(=O)C2CCCCC2)n1",
                    0.7350531049141025
                ],
                [
                    "C#CC#Cc1nc(N2CC(F)(F)C(F)(F)C2)nc(S(=O)(=O)CCCSC=C)n1",
                    0.7345945227026281
                ],
                [
                    "C#CC#Cc1nc(N2CC(F)(F)C(F)(F)C2)nc(S(=O)(=O)CCCSCC(F)F)n1",
                    0.7342074990526806
                ],
                [
                    "C#CC1CC(F)CC(S(=O)(=O)c2ncnc(N3CC(F)(F)C(F)(F)C3)n2)C1",
                    0.7320904756522569
                ],
                [
                    "C#Cc1nc(N2CC(F)(F)C(F)(F)C2)nc(S(=O)(=O)CC#CCCCCF)n1",
                    0.728652448362542
                ],
                [
                    "CC#CCCCS(=O)(=O)c1nc(C#CCF)nc(N2CC(F)(F)C(F)(F)C2)n1",
                    0.7286524483625417
                ],
                [
                    "C#CC#Cc1nc(N2CC(F)(F)C(F)(F)C2)nc(S(=O)(=O)CCCCCF)n1",
                    0.7286524483625417
                ],
                [
                    "C#Cc1nc(N2CC(F)(F)C(F)(F)C2)nc(S(=O)(=O)C2CCCC(S)C2)n1",
                    0.728607992397993
                ],
                [
                    "C#Cc1nc(N2CC(F)(F)C(F)(F)C2)nc(S(=O)(=O)C2CCC(S)CC2)n1",
                    0.728607992397993
                ],
                [
                    "C#Cc1nc(N2CC(F)(F)C(F)(F)C2)nc(S(=O)(=O)C2CC(F)CC(C#C)C2)n1",
                    0.727376759122877
                ],
                [
                    "C#Cc1nc(N2CC(F)(F)C(F)(F)C2)nc(S(=O)(=O)C2CC(Cl)CC(C#C)C2)n1",
                    0.7270538979843114
                ],
                [
                    "C#Cc1nc(N2CC(F)(F)C(F)(F)C2)nc(S(=O)(=O)C2CCCCC2)n1",
                    0.7270458179462604
                ],
                [
                    "C#CC#Cc1nc(N2CC(F)(F)C(F)(F)C2)nc(S(=O)(=O)CCCCCCl)n1",
                    0.7262992537266035
                ],
                [
                    "C#Cc1nc(N2CC(F)(F)C(F)(F)C2)nc(S(=O)(=O)CCCC#CCCCl)n1",
                    0.7262992537266031
                ],
                [
                    "FC1(F)CN(c2ncnc(Nc3ccc(OC4CNC4)cc3)n2)CC1(F)F",
                    0.7262119156810832
                ],
                [
                    "C#CC#CCN(c1nc(F)nc(N(C)CCBr)n1)S(=O)(=O)CCC(F)=C(F)F",
                    0.7258450741022796
                ],
                [
                    "C#Cc1nc(N2CC(F)(F)C(F)(F)C2)nc(S(=O)(=O)C2CC3CCC2C3)n1",
                    0.7250677449027193
                ],
                [
                    "C=C=CCCCS(=O)(=O)c1nc(C#CCF)nc(N2CC(F)(F)C(F)(F)C2)n1",
                    0.7246112956226161
                ],
                [
                    "C#CC#CCN(c1nc(F)nc(N(C)CC=C)n1)S(=O)(=O)CCC(F)=C(F)F",
                    0.7232458379924146
                ],
                [
                    "C#CC#Cc1nc(N2CC(F)(F)C(F)(F)C2)nc(S(=O)(=O)C2CCC(S)CC2)n1",
                    0.7224894082138019
                ],
                [
                    "O=S(=O)(CC#CC=CCCCS)c1ncnc(N2CC(F)(F)C(F)(F)C2)n1",
                    0.7216130112239317
                ],
                [
                    "O=C(CNC(=S)NNC(=S)NCc1ccccc1)NCC(F)(F)C(F)(F)C(F)(F)F",
                    0.7213575137384093
                ],
                [
                    "CCCCC#CC#CCS(=O)(=O)c1ncnc(N2CC(F)(F)C(F)(F)C2)n1",
                    0.7211592293114916
                ],
                [
                    "CC#CCCCC#CCS(=O)(=O)c1ncnc(N2CC(F)(F)C(F)(F)C2)n1",
                    0.7211592293114916
                ],
                [
                    "CCCC#CCC#CCS(=O)(=O)c1ncnc(N2CC(F)(F)C(F)(F)C2)n1",
                    0.7211592293114915
                ],
                [
                    "C#CCCCCC#CCS(=O)(=O)c1ncnc(N2CC(F)(F)C(F)(F)C2)n1",
                    0.7211592293114915
                ],
                [
                    "OC1Cc2ccccc2C1Nc1ncnc(N2CC(F)(F)C(F)(F)C2)n1",
                    0.7210515948000569
                ],
                [
                    "CCC1C(=O)N(c2nc(C#CCF)nc(N3CC(F)(F)C(F)(F)C3)n2)N=C1C",
                    0.7205302840148481
                ],
                [
                    "FC1(F)CN(c2ncnc(Oc3ccc(C4NCCN4)cc3)n2)CC1(F)F",
                    0.7203644427729328
                ],
                [
                    "CN(N=Cc1ccc(CO)cc1)c1ncnc(N2CC(F)(F)C(F)(F)C2)n1",
                    0.7194194068485373
                ],
                [
                    "FC1(F)CN(c2ncnc(-c3ccc(OCC4NCCS4)nc3)n2)CC1(F)F",
                    0.7192932240794679
                ],
                [
                    "Fc1c(OC2CCNC2)cncc1-c1ncnc(N2CC(F)(F)C(F)(F)C2)n1",
                    0.7189301193241893
                ],
                [
                    "CN(N=Cc1cccc(F)c1CO)c1ncnc(N2CC(F)(F)C(F)(F)C2)n1",
                    0.7161974851973294
                ],
                [
                    "O=S(=O)(CC#CC=CC#CCCCS)c1ncnc(N2CC(F)(F)C(F)(F)C2)n1",
                    0.7160196079253928
                ],
                [
                    "Oc1ccc(NC2CN(c3ncnc(N4CC(F)(F)C(F)(F)C4)n3)C2)cc1",
                    0.7160031353762043
                ],
                [
                    "FC1(F)CN(c2ncnc(OCc3ccc(C4CCN4)cn3)n2)CC1(F)F",
                    0.7156224779528475
                ],
                [
                    "O=S(=O)(CC#CC1CC1CCCl)c1ncnc(N2CC(F)(F)C(F)(F)C2)n1",
                    0.7156094639597135
                ],
                [
                    "O=S(=O)(CC#CCC#CCCCCl)c1ncnc(N2CC(F)(F)C(F)(F)C2)n1",
                    0.7154873634634076
                ],
                [
                    "O=S(=O)(CC#CC#CCCCCCl)c1ncnc(N2CC(F)(F)C(F)(F)C2)n1",
                    0.7154873634634076
                ],
                [
                    "C#CC#Cc1nc(N2CC(F)(F)C(F)(F)C2)nc(S(=O)(=O)CCCSCC=C)n1",
                    0.7142969384182067
                ],
                [
                    "CN(c1ccc(-c2ncnc(N3CC(F)(F)C(F)(F)C3)n2)cc1)S(C)(=O)=O",
                    0.7141587511083897
                ],
                [
                    "C#CC#Cc1nc(N2CC(F)(F)C(F)(F)C2)nc(S(=O)(=O)CC2CCC(F)C2)n1",
                    0.7140647779896012
                ],
                [
                    "FC1(F)CN(c2ncnc(NCCOCc3ccncc3)n2)CC1(F)F",
                    0.7139208320829247
                ],
                [
                    "FC1(F)CN(c2ncnc(NCCOCc3cccnc3)n2)CC1(F)F",
                    0.7139208320829247
                ],
                [
                    "FC1(F)CN(c2ncnc(NCCOCc3ccccn3)n2)CC1(F)F",
                    0.7139208320829247
                ],
                [
                    "C#CC#Cc1nc(N2CC(F)(F)C(F)(F)C2)nc(S(=O)(=O)CCCC=CC)n1",
                    0.7131780616795238
                ],
                [
                    "C#Cc1nc(N2CC(F)(F)C(F)(F)C2)nc(S(=O)(=O)CC#CC=CCCC)n1",
                    0.7131780616795237
                ],
                [
                    "C#CC=CCCCCS(=O)(=O)c1nc(C#C)nc(N2CC(F)(F)C(F)(F)C2)n1",
                    0.7131780616795237
                ],
                [
                    "C#CC#Cc1nc(N2CC(F)(F)C(F)(F)C2)nc(S(=O)(=O)CCCCC=C)n1",
                    0.7131780616795237
                ],
                [
                    "O=S(=O)(c1ccc(-c2ncnc(N3CC(F)(F)C(F)(F)C3)n2)cc1)N1CC(F)C1",
                    0.7131352388124879
                ],
                [
                    "C#Cc1nc(N2CC(F)(F)C(F)(F)C2)nc(S(=O)(=O)CC#CC=CCCCS)n1",
                    0.712730486583488
                ],
                [
                    "C#CC#Cc1nc(NC(C)(C#N)CC)nc(N2CC(F)(F)C(F)(F)C2)n1",
                    0.7121716703733306
                ],
                [
                    "C#CC1CCCC(S(=O)(=O)c2ncnc(N3CC(F)(F)C(F)(F)C3)n2)C1",
                    0.7119050165973313
                ],
                [
                    "CN(CC(F)(F)F)c1ncnc(S(=O)(=O)CC#CC=CC#CCCCF)n1",
                    0.711629944258454
                ],
                [
                    "NC1CC1Oc1ccc(-c2ncnc(N3CC(F)(F)C(F)(F)C3)n2)cc1",
                    0.7112864275147047
                ],
                [
                    "C#Cc1nc(N2CC(F)(F)C(F)(F)C2)nc(S(=O)(=O)C2CCCC(C#C)C2)n1",
                    0.7107717164499293
                ],
                [
                    "C#Cc1nc(N2CC(F)(F)C(F)(F)C2)nc(S(=O)(=O)C2CCC(C#C)CC2)n1",
                    0.7107717164499293
                ],
                [
                    "NCC#CCOc1ccc(-c2ncnc(N3CC(F)(F)C(F)(F)C3)n2)cc1",
                    0.7105426197013898
                ],
                [
                    "C#CC#CCN(c1nc(F)nc(N(C)CCI)n1)S(=O)(=O)CCC(F)=C(F)F",
                    0.7103944926959407
                ],
                [
                    "C#Cc1nc(N2CC(F)(F)C(F)(F)C2)nc(S(=O)(=O)CCCCC#CC)n1",
                    0.7101488060239753
                ],
                [
                    "C#Cc1nc(N2CC(F)(F)C(F)(F)C2)nc(S(=O)(=O)CCCC#CCC)n1",
                    0.7101488060239753
                ],
                [
                    "C#Cc1nc(N2CC(F)(F)C(F)(F)C2)nc(S(=O)(=O)CC#CCCCC)n1",
                    0.7101488060239753
                ],
                [
                    "C#CCCCCCS(=O)(=O)c1nc(C#C)nc(N2CC(F)(F)C(F)(F)C2)n1",
                    0.7101488060239753
                ],
                [
                    "C#CC#Cc1nc(N2CC(F)(F)C(F)(F)C2)nc(S(=O)(=O)CCCCC)n1",
                    0.7101488060239752
                ],
                [
                    "Fc1ncc(-c2ncnc(N3CC(F)(F)C(F)(F)C3)n2)cc1OC1C=CCNC1",
                    0.7089018348551784
                ],
                [
                    "Fc1c(OCC2C=CCN2)cncc1-c1ncnc(N2CC(F)(F)C(F)(F)C2)n1",
                    0.7089018348551783
                ],
                [
                    "C#CC#Cc1nc(N2CC(F)(F)C(F)(F)C2)nc(S(=O)(=O)CCCC(C)Cl)n1",
                    0.7086425854135846
                ],
                [
                    "C#CC#Cc1nc(N2CC(F)(F)C(F)(F)C2)nc(S(=O)(=O)CCC(Cl)CC)n1",
                    0.7086425854135846
                ],
                [
                    "OCCN=Cc1ccc(-c2ncnc(N3CC(F)(F)C(F)(F)C3)n2)cc1",
                    0.7078389595312415
                ],
                [
                    "C#CCOc1ccc(CCNc2ncnc(N3CC(F)(F)C(F)(F)C3)n2)cn1",
                    0.7077230108491804
                ]
            ],
            "execution_time": 18549.00789141655,
            "number_scoring_function_calls": 0,
            "metadata": {
                "top_1": 0.7884714630875008,
                "top_10": 0.7722651350237091,
                "top_100": 0.7289751784679197,
                "internal_similarity_max": 0.8421052631578947,
                "internal_similarity_mean": 0.3295696728918926,
                "internal_similarity_histogram_density": [
                    [
                        0.464,
                        1.758,
                        2.4819999999999993,
                        2.516000000000001,
                        1.1700000000000002,
                        0.925999999999999,
                        0.3960000000000001,
                        0.24000000000000005,
                        0.04800000000000001,
                        0.0
                    ]
                ],
                "internal_similarity_histogram_bins": [
                    [
                        0.0,
                        0.1,
                        0.2,
                        0.30000000000000004,
                        0.4,
                        0.5,
                        0.6000000000000001,
                        0.7000000000000001,
                        0.8,
                        0.9,
                        1.0
                    ]
                ]
            }
        },
        {
            "benchmark_name": "Zaleplon MPO",
            "score": 0.7696412659386288,
            "optimized_molecules": [
                [
                    "CCN(C(C)=O)c1cccc(-c2ccnc3c(C#CCF)cnn23)c1",
                    0.793982078592347
                ],
                [
                    "CCN(C(C)=O)c1cccc(-c2ccnc3c(C#CCBr)cnn23)c1",
                    0.793982078592347
                ],
                [
                    "CC#Cc1cnn2c(-c3cccc(N(CC)C(C)=O)c3)ccnc12",
                    0.7706218909970667
                ],
                [
                    "CCN(C(C)=O)c1cccc(-c2ccnc3c(C#CCO)cnn23)c1",
                    0.7647591058705235
                ],
                [
                    "CCC(O)c1cccc(-c2ccnc3c(C#CC(C)=O)cnn23)c1",
                    0.7637626158259734
                ],
                [
                    "CCC(O)C#Cc1cnn2c(-c3cccc(C(C)=O)c3)ccnc12",
                    0.7637626158259734
                ],
                [
                    "CCC#Cc1cnn2c(-c3cccc(C(O)C(C)=O)c3)ccnc12",
                    0.7637626158259734
                ],
                [
                    "C#Cc1cnn2c(-c3cccc(OC(CC)C(C)=O)c3)ccnc12",
                    0.7637626158259734
                ],
                [
                    "CCc1cccc(-c2ccnc3c(C#CCOC(C)=O)cnn23)c1",
                    0.7592566023652966
                ],
                [
                    "CCOCc1cccc(-c2ccnc3c(C#CC(C)=O)cnn23)c1",
                    0.7592566023652966
                ],
                [
                    "CCOCC#Cc1cnn2c(-c3cccc(C(C)=O)c3)ccnc12",
                    0.7592566023652966
                ],
                [
                    "CCCOc1cccc(-c2ccnc3c(C#CC(C)=O)cnn23)c1",
                    0.7592566023652966
                ],
                [
                    "CCCC#Cc1cnn2c(-c3cccc(OC(C)=O)c3)ccnc12",
                    0.7592566023652966
                ],
                [
                    "CCC#Cc1cnn2c(-c3cccc(OCC(C)=O)c3)ccnc12",
                    0.7592566023652966
                ],
                [
                    "CCC#Cc1cnn2c(-c3cccc(COC(C)=O)c3)ccnc12",
                    0.7592566023652966
                ],
                [
                    "CCC(=O)c1cccc(-c2ccnc3c(C#CC(C)O)cnn23)c1",
                    0.7514691493021793
                ],
                [
                    "CCC#Cc1cnn2c(-c3cccc(C(C)C(=O)O)c3)ccnc12",
                    0.7514691493021793
                ],
                [
                    "CCC#Cc1cnn2c(-c3cccc(C(=O)C(C)O)c3)ccnc12",
                    0.7514691493021793
                ],
                [
                    "CC(=O)c1cccc(-c2ccnc3c(C#CCC(C)O)cnn23)c1",
                    0.7514691493021793
                ],
                [
                    "CC(=O)Cc1cccc(-c2ccnc3c(C#CC(C)O)cnn23)c1",
                    0.7514691493021793
                ],
                [
                    "CC(=O)CC(O)C#Cc1cnn2c(-c3cccc(C)c3)ccnc12",
                    0.7514691493021793
                ],
                [
                    "CC(=O)C#Cc1cnn2c(-c3cccc(CC(C)O)c3)ccnc12",
                    0.7514691493021793
                ],
                [
                    "CC(=O)C#Cc1cnn2c(-c3cccc(C(C)CO)c3)ccnc12",
                    0.7514691493021793
                ],
                [
                    "CC#Cc1cnn2c(-c3cccc(CC(O)C(C)=O)c3)ccnc12",
                    0.7514691493021793
                ],
                [
                    "CC#Cc1cnn2c(-c3cccc(C(CC)C(=O)O)c3)ccnc12",
                    0.7514691493021793
                ],
                [
                    "CC#Cc1cnn2c(-c3cccc(N(CCI)C(C)=O)c3)ccnc12",
                    0.7476371801425903
                ],
                [
                    "CC#Cc1cnn2c(-c3cccc(N(CCF)C(C)=O)c3)ccnc12",
                    0.7476371801425903
                ],
                [
                    "CC#Cc1cnn2c(-c3cccc(N(CCBr)C(C)=O)c3)ccnc12",
                    0.7476371801425903
                ],
                [
                    "CC#Cc1cnn2c(-c3cccc(N(CC)C(=O)CF)c3)ccnc12",
                    0.7476371801425903
                ],
                [
                    "CC#Cc1cnn2c(-c3cccc(N(CC)C(=O)CCl)c3)ccnc12",
                    0.7476371801425903
                ],
                [
                    "COc1cccc(-c2ccnc3c(C#CCCC(C)=O)cnn23)c1",
                    0.7470873676376284
                ],
                [
                    "COCCc1cccc(-c2ccnc3c(C#CC(C)=O)cnn23)c1",
                    0.7470873676376284
                ],
                [
                    "COCCC#Cc1cnn2c(-c3cccc(C(C)=O)c3)ccnc12",
                    0.7470873676376284
                ],
                [
                    "COCC#Cc1cnn2c(-c3cccc(CC(C)=O)c3)ccnc12",
                    0.7470873676376284
                ],
                [
                    "CCOC(=O)CC#Cc1cnn2c(-c3cccc(C)c3)ccnc12",
                    0.7470873676376284
                ],
                [
                    "CCOC(=O)C#Cc1cnn2c(-c3cccc(CC)c3)ccnc12",
                    0.7470873676376284
                ],
                [
                    "CCCC(=O)C#Cc1cnn2c(-c3cccc(OC)c3)ccnc12",
                    0.7470873676376284
                ],
                [
                    "CCCC#Cc1cnn2c(-c3cccc(C(=O)OC)c3)ccnc12",
                    0.7470873676376284
                ],
                [
                    "CCC(=O)c1cccc(-c2ccnc3c(C#CCOC)cnn23)c1",
                    0.7470873676376284
                ],
                [
                    "CCC(=O)OCC#Cc1cnn2c(-c3cccc(C)c3)ccnc12",
                    0.7470873676376284
                ],
                [
                    "CCC#Cc1cnn2c(-c3cccc(OC(=O)CC)c3)ccnc12",
                    0.7470873676376284
                ],
                [
                    "CCC#Cc1cnn2c(-c3cccc(CC(=O)OC)c3)ccnc12",
                    0.7470873676376284
                ],
                [
                    "CCC#Cc1cnn2c(-c3cccc(C(=O)OCC)c3)ccnc12",
                    0.7470873676376284
                ],
                [
                    "CCC#Cc1cnn2c(-c3cccc(C(=O)COC)c3)ccnc12",
                    0.7470873676376284
                ],
                [
                    "CC(=O)OCCC#Cc1cnn2c(-c3cccc(C)c3)ccnc12",
                    0.7470873676376284
                ],
                [
                    "CC#Cc1cnn2c(-c3cccc(OCCC(C)=O)c3)ccnc12",
                    0.7470873676376284
                ],
                [
                    "CC#Cc1cnn2c(-c3cccc(OCC(=O)CC)c3)ccnc12",
                    0.7470873676376284
                ],
                [
                    "CC#Cc1cnn2c(-c3cccc(OC(=O)CCC)c3)ccnc12",
                    0.7470873676376284
                ],
                [
                    "CC#Cc1cnn2c(-c3cccc(COC(=O)CC)c3)ccnc12",
                    0.7470873676376284
                ],
                [
                    "CC#Cc1cnn2c(-c3cccc(CCOC(C)=O)c3)ccnc12",
                    0.7470873676376284
                ],
                [
                    "CC#Cc1cnn2c(-c3cccc(CC(=O)OCC)c3)ccnc12",
                    0.7470873676376284
                ],
                [
                    "CC#Cc1cnn2c(-c3cccc(C(=O)OCCC)c3)ccnc12",
                    0.7470873676376284
                ],
                [
                    "CCN(C(C)=O)c1cccc(-c2ccnc3c(C#CC(=O)O)cnn23)c1",
                    0.7455134284721928
                ],
                [
                    "CC(=O)c1cccc(-c2ccnc3c(C#CC(C)(C)O)cnn23)c1",
                    0.7436001455557875
                ],
                [
                    "CC(=O)C#Cc1cnn2c(-c3cccc(C(C)(C)O)c3)ccnc12",
                    0.7436001455557875
                ],
                [
                    "CCC(O)C#Cc1cnn2c(-c3cccc(SC(C)=O)c3)ccnc12",
                    0.7411561773259205
                ],
                [
                    "COC(C)c1cccc(-c2ccnc3c(C#CC(C)=O)cnn23)c1",
                    0.739264247686155
                ],
                [
                    "CC(C)C(=O)c1cccc(-c2ccnc3c(C#CCO)cnn23)c1",
                    0.739264247686155
                ],
                [
                    "CC(C)C#Cc1cnn2c(-c3cccc(CC(=O)O)c3)ccnc12",
                    0.739264247686155
                ],
                [
                    "CC(C)C#Cc1cnn2c(-c3cccc(C(=O)CO)c3)ccnc12",
                    0.739264247686155
                ],
                [
                    "CC(=O)Oc1cccc(-c2ccnc3c(C#CC(C)C)cnn23)c1",
                    0.739264247686155
                ],
                [
                    "CC(=O)C#Cc1cnn2c(-c3cccc(OC(C)C)c3)ccnc12",
                    0.739264247686155
                ],
                [
                    "CC#Cc1cnn2c(-c3cccc(OC(C)C(C)=O)c3)ccnc12",
                    0.739264247686155
                ],
                [
                    "CC#Cc1cnn2c(-c3cccc(CC(C)C(=O)O)c3)ccnc12",
                    0.739264247686155
                ],
                [
                    "CC#Cc1cnn2c(-c3cccc(C(C)OC(C)=O)c3)ccnc12",
                    0.739264247686155
                ],
                [
                    "CC#Cc1cnn2c(-c3cccc(C(C)CC(=O)O)c3)ccnc12",
                    0.739264247686155
                ],
                [
                    "CCSc1cccc(-c2ccnc3c(C#CCOC(C)=O)cnn23)c1",
                    0.7369330308276777
                ],
                [
                    "CCOCC#Cc1cnn2c(-c3cccc(SC(C)=O)c3)ccnc12",
                    0.7369330308276777
                ],
                [
                    "CCC#Cc1cnn2c(-c3cccc(SCOC(C)=O)c3)ccnc12",
                    0.7369330308276777
                ],
                [
                    "C#Cc1cnn2c(-c3cccc(N(CC(O)CF)C(C)=O)c3)ccnc12",
                    0.7365680055082638
                ],
                [
                    "C#Cc1cnn2c(-c3cccc(N(CC(O)CCl)C(C)=O)c3)ccnc12",
                    0.7365680055082638
                ],
                [
                    "C#Cc1cnn2c(-c3cccc(N(CCCF)C(C)=O)c3)ccnc12",
                    0.7363439215220968
                ],
                [
                    "C#CCc1cnn2c(-c3cccc(N(CC)C(C)=O)c3)ccnc12",
                    0.7361355277607202
                ],
                [
                    "COCCC(=O)C#Cc1cnn2c(-c3cccc(C)c3)ccnc12",
                    0.7350033231608353
                ],
                [
                    "COC(=O)CCC#Cc1cnn2c(-c3cccc(C)c3)ccnc12",
                    0.7350033231608353
                ],
                [
                    "CCc1cccc(-c2ccnc3c(C#CCCC(=O)O)cnn23)c1",
                    0.7350033231608353
                ],
                [
                    "CCCC(=O)c1cccc(-c2ccnc3c(C#CCO)cnn23)c1",
                    0.7350033231608353
                ],
                [
                    "CCCC(=O)C#Cc1cnn2c(-c3cccc(CO)c3)ccnc12",
                    0.7350033231608353
                ],
                [
                    "CCCC#Cc1cnn2c(-c3cccc(CC(=O)O)c3)ccnc12",
                    0.7350033231608353
                ],
                [
                    "CCCC#Cc1cnn2c(-c3cccc(C(=O)CO)c3)ccnc12",
                    0.7350033231608353
                ],
                [
                    "CCC(=O)c1cccc(-c2ccnc3c(C#CCCO)cnn23)c1",
                    0.7350033231608353
                ],
                [
                    "CCC#Cc1cnn2c(-c3cccc(CCC(=O)O)c3)ccnc12",
                    0.7350033231608353
                ],
                [
                    "CCC#Cc1cnn2c(-c3cccc(CC(=O)CO)c3)ccnc12",
                    0.7350033231608353
                ],
                [
                    "CCC#Cc1cnn2c(-c3cccc(C(=O)CCO)c3)ccnc12",
                    0.7350033231608353
                ],
                [
                    "CC(=O)c1cccc(-c2ccnc3c(C#CCCCO)cnn23)c1",
                    0.7350033231608353
                ],
                [
                    "CC(=O)Cc1cccc(-c2ccnc3c(C#CCCO)cnn23)c1",
                    0.7350033231608353
                ],
                [
                    "CC(=O)CCc1cccc(-c2ccnc3c(C#CCO)cnn23)c1",
                    0.7350033231608353
                ],
                [
                    "CC(=O)CCC#Cc1cnn2c(-c3cccc(CO)c3)ccnc12",
                    0.7350033231608353
                ],
                [
                    "CC(=O)C#Cc1cnn2c(-c3cccc(CCCO)c3)ccnc12",
                    0.7350033231608353
                ],
                [
                    "CC#Cc1cnn2c(-c3cccc(CCC(=O)OC)c3)ccnc12",
                    0.7350033231608353
                ],
                [
                    "CC#Cc1cnn2c(-c3cccc(C(=O)CCOC)c3)ccnc12",
                    0.7350033231608353
                ],
                [
                    "C=C(C)C#Cc1cnn2c(-c3cccc(S(=O)(=O)CC)c3)ccnc12",
                    0.7335543745554415
                ],
                [
                    "CCN(C(=O)CF)c1cccc(-c2ccnc3c(C#CCO)cnn23)c1",
                    0.7321705452778663
                ],
                [
                    "CCN(C(=O)CCl)c1cccc(-c2ccnc3c(C#CCO)cnn23)c1",
                    0.7321705452778663
                ],
                [
                    "CC(=O)N(CO)c1cccc(-c2ccnc3c(C#CCCCl)cnn23)c1",
                    0.7321705452778663
                ],
                [
                    "CC(=O)N(CCI)c1cccc(-c2ccnc3c(C#CCO)cnn23)c1",
                    0.7321705452778663
                ],
                [
                    "CC(=O)N(CCF)c1cccc(-c2ccnc3c(C#CCO)cnn23)c1",
                    0.7321705452778663
                ],
                [
                    "CC(=O)N(CCCl)c1cccc(-c2ccnc3c(C#CCO)cnn23)c1",
                    0.7321705452778663
                ],
                [
                    "CC(=O)N(CCBr)c1cccc(-c2ccnc3c(C#CCO)cnn23)c1",
                    0.7321705452778663
                ],
                [
                    "CC#Cc1cnn2c(-c3cccc(C(C)(C)C(=O)O)c3)ccnc12",
                    0.7313574508612273
                ]
            ],
            "execution_time": 18645.230721473694,
            "number_scoring_function_calls": 0,
            "metadata": {
                "top_1": 0.793982078592347,
                "top_10": 0.7696908822086771,
                "top_100": 0.745250837014862,
                "internal_similarity_max": 0.8548387096774194,
                "internal_similarity_mean": 0.5411113918214074,
                "internal_similarity_histogram_density": [
                    [
                        0.1,
                        0.0,
                        0.0,
                        0.014000000000000002,
                        2.0660000000000003,
                        5.927999999999995,
                        1.5100000000000005,
                        0.3100000000000001,
                        0.07200000000000001,
                        0.0
                    ]
                ],
                "internal_similarity_histogram_bins": [
                    [
                        0.0,
                        0.1,
                        0.2,
                        0.30000000000000004,
                        0.4,
                        0.5,
                        0.6000000000000001,
                        0.7000000000000001,
                        0.8,
                        0.9,
                        1.0
                    ]
                ]
            }
        },
        {
            "benchmark_name": "Valsartan SMARTS",
            "score": 0.9940115583350396,
            "optimized_molecules": [
                [
                    "CNC=Nc1ccc(-c2ccc(CN(CCN(C)C)C(=O)C(=O)NC)cc2F)cc1",
                    0.9997419109715726
                ],
                [
                    "COCCNc1ccc(-c2ccc(CN(CCN(C)N(C)C)C(=O)CNC=O)cc2F)cc1",
                    0.9965244830209682
                ],
                [
                    "CN(C)CCN(Cc1ccc(-c2ccc(C3COCCN3)cc2)c(F)c1)C(=O)CNCCCO",
                    0.9964745817756524
                ],
                [
                    "CN(C)CCN(Cc1ccc(-c2ccc(C3COCCN3)cc2)c(F)c1)C(=O)CCNCCO",
                    0.9964745817756524
                ],
                [
                    "CN(C)CCN(Cc1ccc(-c2ccc(C3CNCCO3)cc2)c(F)c1)C(=O)CNCCCO",
                    0.9964745817756524
                ],
                [
                    "Cc1cc(F)cc(-c2ccc(CN(CCN(C)C)C(=O)CNNC(N)S)cc2CN(C)C)c1",
                    0.9960958337515385
                ],
                [
                    "CNCCNCCC(=O)N(CCN(C)C)Cc1ccc(-c2cccc(C3(O)CCOC3)c2)cc1",
                    0.9960632546717778
                ],
                [
                    "CN(CCO)C(=O)CN1C(=O)c2ccc(-c3cccc(I)c3)cc2C1=O",
                    0.9956851793860111
                ],
                [
                    "CCc1cccc(-c2ccc3c(c2)C(=O)N(CCN(CC=O)CCO)C3=O)c1",
                    0.9948567706701542
                ],
                [
                    "COCCNCC(=O)N(Cc1ccc(-c2ccc(C3OC3CO)cc2)c(F)c1)CN(C)C",
                    0.9948473504645681
                ],
                [
                    "CN(C)CCN(Cc1ccc(-c2ccc(C3(CO)CC3)cc2)c(F)c1)C(=O)CNCCO",
                    0.9923325085861611
                ],
                [
                    "CNCCNCCC(=O)N(CCN(C)C)Cc1ccc(-c2ccccc2CN2CCC(N)C2)cc1",
                    0.9922901254709123
                ],
                [
                    "CNC(=S)Nc1ccc(-c2ccc(CN(CN(C)C)C(=O)CNC=O)cc2F)cc1",
                    0.9922407299519028
                ],
                [
                    "CN(C)N(C)CCN(Cc1ccc(-c2ccccc2C=O)c(F)c1)C(=O)CNCCCO",
                    0.9921944834544038
                ],
                [
                    "CN(C)N(C)CCN(Cc1ccc(-c2ccccc2C=O)c(F)c1)C(=O)CCNCCO",
                    0.9921944834544038
                ],
                [
                    "CN(CCO)C(=O)CN1C(=O)c2ccc(-c3ccccc3Cl)cc2C1=O",
                    0.9918056023076001
                ],
                [
                    "CN(CCO)C(=O)CN1C(=O)c2ccc(-c3cccc(Cl)c3)cc2C1=O",
                    0.9918056023076001
                ],
                [
                    "NOCCN1C(=O)c2ccc(-c3ccc(CCN4CC(F)C4)cc3)cc2C1=O",
                    0.9913731281910584
                ],
                [
                    "CCNCCNCc1ccc(-c2c(F)cc(CN(CCN(C)C)C(=O)CNC=O)cc2F)cc1",
                    0.9909054088301694
                ],
                [
                    "CNCCCNCc1ccc(-c2c(F)cc(CN(CCN(C)C)C(=O)CNC=O)cc2F)cc1",
                    0.9909054088301693
                ],
                [
                    "CNCCNC(C)c1ccc(-c2ccc(CN(CCN(C)C)C(=O)CNC=O)cc2F)cc1",
                    0.9906885234950299
                ],
                [
                    "CNCC(NC)c1ccc(-c2ccc(CN(CCN(C)C)C(=O)CCNC=O)cc2F)cc1",
                    0.9906885234950299
                ],
                [
                    "CCN(C)C(=O)c1ccc(-c2ccc(CN(CN(C)C)C(=O)CNCCO)cc2F)cc1",
                    0.9903952760075694
                ],
                [
                    "CN(C)N(C)CCN(Cc1ccc(-c2ccc(C(F)CO)cc2)c(F)c1)C(=O)CNC=O",
                    0.9900201607549443
                ],
                [
                    "CNC(C)C(NC)c1ccc(-c2ccc(CN(CCN(C)C)C(=O)CNC=O)cc2F)cc1",
                    0.9899265769134794
                ],
                [
                    "CNCCNC(=O)CN1C(=O)c2ccc(-c3cccc(CCl)c3)cc2C1=O",
                    0.9888066205174925
                ],
                [
                    "CNC(=O)CNCCN1C(=O)c2ccc(-c3cccc(CCl)c3)cc2C1=O",
                    0.9888066205174922
                ],
                [
                    "CNN=Cc1ccc(-c2ccc(CN(CN(C)C)C(=O)C(F)CNC=O)cc2F)cc1",
                    0.9887824309336647
                ],
                [
                    "CNCCNC(=O)CN1C(=O)c2ccc(-c3ccccc3SC)cc2C1=O",
                    0.9887074049310802
                ],
                [
                    "CNCCNC(=O)CN1C(=O)c2ccc(-c3cccc(SC)c3)cc2C1=O",
                    0.9887074049310802
                ],
                [
                    "CNC(=O)CNCCN1C(=O)c2ccc(-c3ccccc3SC)cc2C1=O",
                    0.9887074049310799
                ],
                [
                    "CNC(=O)CNCCN1C(=O)c2ccc(-c3cccc(SC)c3)cc2C1=O",
                    0.9887074049310799
                ],
                [
                    "COCCNCC(=O)N(CCN(C)C)Cc1ccc(-c2ccc(C=NCCO)cc2)c(F)c1",
                    0.9884262098833563
                ],
                [
                    "CNC(C(=O)N(CCN(C)C)Cc1ccc(-c2ccc(CCNOC)cc2)c(F)c1)C(O)CS",
                    0.9878143694296708
                ],
                [
                    "CNCCCNCC(=O)N(CCN(C)C)Cc1ccc(-c2ccc(CN(C)CCN)cc2)c(F)c1",
                    0.9877570885329531
                ],
                [
                    "CCNCCNCC(=O)N(CCN(C)C)Cc1ccc(-c2ccc(CN(C)CCN)cc2)c(F)c1",
                    0.9877570885329531
                ],
                [
                    "O=CNCC(=O)N(CCNCCS)Cc1ccc(-c2ccc(F)cc2C=O)c(F)c1",
                    0.9877386309855868
                ],
                [
                    "CC(O)CNCC(=O)N(CCN(C)N(C)C)Cc1ccc(-c2ccccc2C=O)c(F)c1",
                    0.9865129072466166
                ],
                [
                    "CNC(=S)Nc1ccc(-c2ccc(CN(CCN(C)C)C(=O)CNC=O)cc2F)cc1",
                    0.9860119889166756
                ],
                [
                    "CNCC(=O)CNCCN1C(=O)c2ccc(-c3ccc(SC)cc3)cc2C1=O",
                    0.9858707563200668
                ],
                [
                    "C=CCNCCOc1ccccc1-c1ccc(CN(CN(C)C)C(=O)CNCCO)cc1F",
                    0.9857379449819093
                ],
                [
                    "CN(C)CN(Cc1ccc(-c2ccccc2OCCNC2CC2)c(F)c1)C(=O)CNCCO",
                    0.9856640191018309
                ],
                [
                    "CN(C)CN(Cc1ccc(-c2ccc(OCCNC3CC3)cc2)c(F)c1)C(=O)CNCCO",
                    0.9855002361813054
                ],
                [
                    "CN(C)CN(Cc1ccc(-c2ccc(OCCC3CCN3)cc2)c(F)c1)C(=O)CNCCO",
                    0.9855002361813054
                ],
                [
                    "CN(C)CCN(Cc1ccc(-c2ccc(OCC3CCN3)cc2)c(F)c1)C(=O)CCNCO",
                    0.9855002361813054
                ],
                [
                    "Cc1cc(-c2ccc(CN(CCN(C)N(C)C)C(=O)CNC=O)cc2F)ccc1O",
                    0.98540194260737
                ],
                [
                    "Cc1cc(C)cc(-c2ccc3c(c2)C(=O)N(CCN(CC=O)CCO)C3=O)c1",
                    0.9852247786981734
                ],
                [
                    "CNCCNCCC(=O)N(CCN(C)C)Cc1ccc(-c2ccccc2C(=O)N(C)OC)cc1",
                    0.9851440073680496
                ],
                [
                    "CNCCNCCC(=O)N(CCN(C)C)Cc1ccc(-c2cccc(C(=O)N(C)OC)c2)cc1",
                    0.9851440073680496
                ],
                [
                    "CNCC(=O)CNCCN1C(=O)c2ccc(-c3cccc(Cl)c3)cc2C1=O",
                    0.9851150520258541
                ],
                [
                    "NCC1CC(=O)N(Cc2ccc(-c3cccc4c3CNC4=O)c(F)c2)C1",
                    0.9849021527075362
                ],
                [
                    "NCC1CC(=O)N(Cc2ccc(-c3ccc4c(c3)C(=O)NC4)c(F)c2)C1",
                    0.9849021527075362
                ],
                [
                    "O=C(CN1C(=O)c2ccc(-c3ccc(CF)cc3)cc2C1=O)NCCNCS",
                    0.9847607490339589
                ],
                [
                    "Cc1cc(F)cc(-c2ccc(CN(CCN(C)C)C(=O)CNNC(N)S)cc2N(C)C)c1",
                    0.9842753544595161
                ],
                [
                    "CNC(=S)Nc1ccccc1-c1ccc(CN(CN(C)C)C(=O)CNC=O)cc1F",
                    0.9841436947407654
                ],
                [
                    "O=C(CN1C(=O)c2ccc(-c3ccc(F)cc3)cc2C1=O)NCCNCCCl",
                    0.9839494251604457
                ],
                [
                    "O=C(CCl)NCCNCCN1C(=O)c2ccc(-c3ccc(F)cc3)cc2C1=O",
                    0.9839494251604455
                ],
                [
                    "CN(C)CN(Cc1ccc(-c2ccc(C=[N+](C)[O-])cc2)c(F)c1)C(=O)CCNC=O",
                    0.9839334666569485
                ],
                [
                    "Cc1cccc(C)c1-c1ccc2c(c1)C(=O)N(CCN(C=O)CCO)C2=O",
                    0.9835154885146028
                ],
                [
                    "Cc1cc(C)cc(-c2ccc3c(c2)C(=O)N(CCN(C=O)CCO)C3=O)c1",
                    0.9835154885146028
                ],
                [
                    "CN(C=O)Cc1ccc(-c2ccc(C3(C(=O)NCCNC=O)CC3)cc2F)cc1",
                    0.9834697976069404
                ],
                [
                    "CNCCCNC(=O)CN1C(=O)c2ccc(-c3ccccc3C)cc2C1=O",
                    0.983302055564147
                ],
                [
                    "CCNCCNC(=O)CN1C(=O)c2ccc(-c3ccccc3C)cc2C1=O",
                    0.983302055564147
                ],
                [
                    "CCNCCNC(=O)CN1C(=O)c2ccc(-c3cccc(C)c3)cc2C1=O",
                    0.9833020555641468
                ],
                [
                    "CNC(=O)CCNCCN1C(=O)c2ccc(-c3cccc(C)c3)cc2C1=O",
                    0.9833020555641466
                ],
                [
                    "O=CCc1ccccc1-c1ccc(CN(CC2CCCN2)C(=O)CNC=O)cc1F",
                    0.9831780613889707
                ],
                [
                    "O=CCc1ccccc1-c1ccc(CN(C(=O)CNC=O)C2CCNCC2)cc1F",
                    0.9831780613889706
                ],
                [
                    "CNC(C)CNCC(=O)N(CCN(C)C)Cc1ccc(-c2ccc(CN(C)CCN)cc2)c(F)c1",
                    0.9830765416978111
                ],
                [
                    "C#CCN(Cc1ccc(-c2ccc(N(C)CCN)cc2)c(F)c1)C(=O)CCNC=O",
                    0.9823446358051069
                ],
                [
                    "COC(=S)NCc1ccc(-c2ccc(CN(CN(C)C)C(=O)CNCCO)cc2F)cc1",
                    0.9820589207519428
                ],
                [
                    "O=C(CCNCCN1C(=O)c2ccc(-c3ccccc3F)cc2C1=O)NS",
                    0.9817668692755706
                ],
                [
                    "CC(C(O)c1ccc(-c2ccc(CN(CN(C)C)C(=O)CNC=O)cc2F)cc1)N(C)C",
                    0.9816251734448839
                ],
                [
                    "CN(C)CCN(Cc1ccc(-c2ccc(CCN(C)C=O)cc2)c(F)c1)C(=O)CNCCCO",
                    0.9816094809928181
                ],
                [
                    "CN(C)CCN(Cc1ccc(-c2ccc(CCN(C)C=O)cc2)c(F)c1)C(=O)CCNCCO",
                    0.9816094809928181
                ],
                [
                    "CCN(CCO)CCc1ccc(-c2ccc(CN(CCN(C)C)C(=O)CNC=O)cc2F)cc1",
                    0.981609480992818
                ],
                [
                    "CN(C)CCN(Cc1ccc(-c2ccc(CCN(C)CCO)cc2)c(F)c1)C(=O)CCNC=O",
                    0.9816094809928179
                ],
                [
                    "CN(C)CCN(C)CCN(Cc1ccc(-c2ccc(CCCO)cc2)c(F)c1)C(=O)CNC=O",
                    0.9816094809928179
                ],
                [
                    "CCNNCC(=O)N(CCS(C)=O)Cc1ccc(-c2ccccc2CC=O)c(F)c1",
                    0.9815957620371709
                ],
                [
                    "C#CCN(Cc1ccc(-c2ccc(C(=O)OC)cc2)c(F)c1)C(=O)CNC=O",
                    0.9813672480553366
                ],
                [
                    "CCc1ccc(-c2ccc3c(c2)C(=O)N(CC(=O)N(C)CCO)C3=O)cc1",
                    0.9807985261124734
                ],
                [
                    "CN(C)CCN(Cc1ccc(-c2ccc(OCC3CNC3)cc2)c(F)c1)C(=O)CCNCCO",
                    0.9807420007031049
                ],
                [
                    "Cc1cccc(-c2ccc3c(c2)C(=O)N(CCN(C=O)CCO)C3=O)c1C",
                    0.980508934148896
                ],
                [
                    "Cc1ccc(C)c(-c2ccc3c(c2)C(=O)N(CCN(C=O)CCO)C3=O)c1",
                    0.980508934148896
                ],
                [
                    "Cc1ccc(-c2ccc3c(c2)C(=O)N(CCN(C=O)CCO)C3=O)cc1C",
                    0.980508934148896
                ],
                [
                    "Cc1ccc(-c2ccc3c(c2)C(=O)N(CCN(C=O)CCO)C3=O)c(C)c1",
                    0.980508934148896
                ],
                [
                    "CN(C)CCN(Cc1ccc(-c2ccc(C3CC3CO)cc2)c(F)c1)C(=O)CNCCO",
                    0.980491971475617
                ],
                [
                    "CONC(=O)CN1C(=O)c2ccc(-c3ccc(F)cc3C)cc2C1=O",
                    0.9803382084982125
                ],
                [
                    "CONC(=O)CN1C(=O)c2ccc(-c3ccc(F)c(C)c3)cc2C1=O",
                    0.9803382084982125
                ],
                [
                    "CONC(=O)CN1C(=O)c2ccc(-c3ccc(C)c(F)c3)cc2C1=O",
                    0.9803382084982125
                ],
                [
                    "CONC(=O)CN1C(=O)c2ccc(-c3cc(F)ccc3C)cc2C1=O",
                    0.9803382084982125
                ],
                [
                    "CONC(=O)CN1C(=O)c2ccc(-c3cc(C)ccc3F)cc2C1=O",
                    0.9803382084982125
                ],
                [
                    "NNCCCN1C(=O)c2ccc(-c3ccccc3CCN3CCC3)cc2C1=O",
                    0.9803054638401438
                ],
                [
                    "NNCCCN1C(=O)c2ccc(-c3cccc(CCN4CCC4)c3)cc2C1=O",
                    0.9803054638401438
                ],
                [
                    "CNC(CO)C(=O)N(Cc1ccc(-c2ccccc2OCCC2CO2)c(F)c1)CN(C)C",
                    0.9802091671824039
                ],
                [
                    "CNCCNC(=O)C(C)N1C(=O)c2ccc(-c3ccc(C)cc3)cc2C1=O",
                    0.980126951175168
                ],
                [
                    "CNCC(C)CNCc1ccc(-c2ccc(CN(CCN(C)C)C(=O)CNC=O)cc2F)cc1",
                    0.9800242387367574
                ],
                [
                    "C#CCc1cccc(-c2ccc3c(c2)C(=O)N(CCNCCCN)C3=O)c1",
                    0.9795604945155715
                ],
                [
                    "CCN(CCO)c1ccc(-c2c(F)cc(CN(CCN(C)C)C(=O)CNC=O)cc2F)cc1",
                    0.9793444580815812
                ],
                [
                    "COCCNCC(=O)N(CCN(C)C)Cc1ccc(-c2ccc(C3OC3CO)cc2)c(F)c1",
                    0.9793337735013509
                ],
                [
                    "O=C1NCc2ccc(-c3ccc(CN4CC(CO)OC4=O)cc3F)cc21",
                    0.9791058735884917
                ]
            ],
            "execution_time": 18572.336393356323,
            "number_scoring_function_calls": 0,
            "metadata": {
                "top_1": 0.9997419109715726,
                "top_10": 0.9963238528263547,
                "top_100": 0.9859689112071917,
                "internal_similarity_max": 0.8656716417910447,
                "internal_similarity_mean": 0.28704404856478716,
                "internal_similarity_histogram_density": [
                    [
                        0.1,
                        3.662,
                        2.2119999999999993,
                        1.8780000000000003,
                        1.3160000000000003,
                        0.5619999999999995,
                        0.15400000000000005,
                        0.09800000000000002,
                        0.018000000000000002,
                        0.0
                    ]
                ],
                "internal_similarity_histogram_bins": [
                    [
                        0.0,
                        0.1,
                        0.2,
                        0.30000000000000004,
                        0.4,
                        0.5,
                        0.6000000000000001,
                        0.7000000000000001,
                        0.8,
                        0.9,
                        1.0
                    ]
                ]
            }
        },
        {
            "benchmark_name": "Deco Hop",
            "score": 1.0,
            "optimized_molecules": [
                [
                    "CSCOc1cc2ncnc(Nc3ccc(Cl)c(-n4cccn4)c3)c2cc1C(=O)C(C)(C)C",
                    1.0
                ],
                [
                    "COc1cc2ncnc(Nc3cccc(-n4cccn4)c3)c2cc1C(=O)C(C)(C)C",
                    1.0
                ],
                [
                    "COc1cc2ncnc(Nc3cccc(-n4ccc(C)n4)c3)c2cc1C(=O)C(C)(C)C",
                    1.0
                ],
                [
                    "COc1cc2ncnc(Nc3ccc4nc(C)n(S(C)(=O)=O)c4c3)c2cc1C(=O)C(C)(C)C",
                    1.0
                ],
                [
                    "COc1cc2ncnc(Nc3ccc4nc(C)n(CCBr)c4c3)c2cc1C(=O)C(C)(C)C",
                    1.0
                ],
                [
                    "COc1cc2ncnc(Nc3ccc4nc(C)n(CC=CCCl)c4c3)c2cc1C(=O)C(C)(C)C",
                    1.0
                ],
                [
                    "COc1cc2ncnc(Nc3ccc4nc(C)n(C(C)C)c4c3)c2cc1C(=O)C(C)(C)C",
                    1.0
                ],
                [
                    "COc1cc2ncnc(Nc3ccc(Cl)c(-n4cccn4)c3)c2cc1CC(C)C",
                    1.0
                ],
                [
                    "COc1cc2ncnc(Nc3ccc(Cl)c(-n4cccn4)c3)c2cc1C(OC)C(C)(C)C",
                    1.0
                ],
                [
                    "COc1cc2ncnc(Nc3ccc(C)c(-n4cccn4)c3)c2cc1CC(C)C",
                    1.0
                ],
                [
                    "COc1cc2ncnc(Nc3ccc(C(F)(F)F)c(-n4cccn4)c3)c2cc1C(=O)C(C)(C)C",
                    1.0
                ],
                [
                    "CCOC(=O)c1ccc(Nc2ncnc3cc(OC)c(C(=O)C(C)(C)C)cc23)cc1-n1cccn1",
                    1.0
                ],
                [
                    "CCCc1ccc(Nc2ncnc3cc(OC)c(CC(C)C)cc23)cc1-n1cccn1",
                    1.0
                ],
                [
                    "CCCCC(=O)c1cc2c(Nc3cccc(-n4cccn4)c3)ncnc2cc1OC",
                    1.0
                ],
                [
                    "CCCCC(=O)c1cc2c(Nc3cccc(-n4ccc(C)n4)c3)ncnc2cc1OC",
                    1.0
                ],
                [
                    "CCCCC(=O)c1cc2c(Nc3cccc(-c4cscn4)c3)ncnc2cc1OC",
                    1.0
                ],
                [
                    "CCCCC(=O)c1cc2c(Nc3ccc4nc(C)n(CCBr)c4c3)ncnc2cc1OC",
                    1.0
                ],
                [
                    "CCCCC(=O)c1cc2c(Nc3ccc4nc(C)n(CC=C(C)C)c4c3)ncnc2cc1OC",
                    1.0
                ],
                [
                    "CCCCC(=O)c1cc2c(Nc3ccc(OC)c(-n4cccn4)c3)ncnc2cc1OCC=C(Cl)Cl",
                    1.0
                ],
                [
                    "CCCCC(=O)c1cc2c(Nc3ccc(OC)c(-n4cccn4)c3)ncnc2cc1OCC",
                    1.0
                ],
                [
                    "CCCCC(=O)c1cc2c(Nc3ccc(Cl)c(-n4cccn4)c3)ncnc2cc1OCF",
                    1.0
                ],
                [
                    "CCCCC(=O)c1cc2c(Nc3ccc(Cl)c(-n4cccn4)c3)ncnc2cc1OCCCCl",
                    1.0
                ],
                [
                    "CCCCC(=O)c1cc2c(Nc3ccc(Cl)c(-n4cccn4)c3)ncnc2cc1OCC=CCl",
                    1.0
                ],
                [
                    "CCCCC(=O)c1cc2c(Nc3ccc(Cl)c(-n4cccn4)c3)ncnc2cc1OC(=O)CC",
                    1.0
                ],
                [
                    "CCCCC(=O)c1cc2c(Nc3ccc(CCC)c(-n4cccn4)c3)ncnc2cc1OC",
                    1.0
                ],
                [
                    "CCC=CCn1c(C)nc2ccc(Nc3ncnc4cc(OC)c(C(=O)C(C)(C)C)cc34)cc21",
                    1.0
                ],
                [
                    "CCC(C)C=CCn1c(C)nc2ccc(Nc3ncnc4cc(OC)c(C(=O)C(C)(C)C)cc34)cc21",
                    1.0
                ],
                [
                    "CCC(C)(C)C(=O)c1cc2c(Nc3cccc(-c4cocn4)c3)ncnc2cc1OC",
                    1.0
                ],
                [
                    "CCC#CCOc1cc2ncnc(Nc3ccc(Cl)c(-n4cccn4)c3)c2cc1CC(C)C",
                    1.0
                ],
                [
                    "CC=COc1cc2ncnc(Nc3ccc(OC)c(-n4cccn4)c3)c2cc1C(=O)CCCC",
                    1.0
                ],
                [
                    "CC=COc1cc2ncnc(Nc3ccc(Cl)c(-n4cccn4)c3)c2cc1CC(C)C",
                    1.0
                ],
                [
                    "CC=CCn1cnc2ccc(Nc3ncnc4cc(OC)c(C(=O)C(C)(C)C)cc34)cc21",
                    1.0
                ],
                [
                    "CC=CCn1c(C)nc2ccc(Nc3ncnc4cc(OC)c(C(=O)CCCC)cc34)cc21",
                    1.0
                ],
                [
                    "CC=CCOc1cc2ncnc(Nc3cccc(-c4cocn4)c3)c2cc1C(=O)C(C)(C)C",
                    1.0
                ],
                [
                    "CC=CCOc1cc2ncnc(Nc3ccc(OC)c(-n4cccn4)c3)c2cc1C(=O)CCCC",
                    1.0
                ],
                [
                    "CC=CCOc1cc2ncnc(Nc3ccc(Cl)c(-n4cccn4)c3)c2cc1C(=O)CCCC",
                    1.0
                ],
                [
                    "CC=CCC(C)Cc1cc2c(Nc3ccc(Cl)c(-n4cccn4)c3)ncnc2cc1OC",
                    1.0
                ],
                [
                    "CC=C(CC)Oc1cc2ncnc(Nc3ccc(Cl)c(-n4cccn4)c3)c2cc1CC(C)(C)C",
                    1.0
                ],
                [
                    "CC=C(C)COc1cc2ncnc(Nc3ccc(Cl)c(-n4cccn4)c3)c2cc1CC(C)C",
                    1.0
                ],
                [
                    "CC=C(C)COc1cc2ncnc(Nc3ccc(Cl)c(-n4cccn4)c3)c2cc1C(=O)CCCC",
                    1.0
                ],
                [
                    "CC(Cl)=CCOc1cc2ncnc(Nc3ccc(Cl)c(-n4cccn4)c3)c2cc1C(=O)C(C)(C)C",
                    1.0
                ],
                [
                    "CC(C)Oc1cc2ncnc(Nc3ccc(Cl)c(-n4cccn4)c3)c2cc1CC(C)(C)C",
                    1.0
                ],
                [
                    "CC(C)Cc1cc2c(Nc3ccc(Cl)c(-n4cccn4)c3)ncnc2cc1OI",
                    1.0
                ],
                [
                    "CC(C)Cc1cc2c(Nc3ccc(Cl)c(-n4cccn4)c3)ncnc2cc1OCC=CCl",
                    1.0
                ],
                [
                    "CC(C)Cc1cc2c(Nc3ccc(Cl)c(-n4cccn4)c3)ncnc2cc1OCC#CI",
                    1.0
                ],
                [
                    "CC(C)=CCOc1cc2ncnc(Nc3ccc(Cl)c(-n4cccn4)c3)c2cc1C(=O)C(C)(C)C",
                    1.0
                ],
                [
                    "CC(C)(C)Cc1cc2c(Nc3ccc(Cl)c(-n4cccn4)c3)ncnc2cc1OCCI",
                    1.0
                ],
                [
                    "CC(C)(C)Cc1cc2c(Nc3ccc(Cl)c(-n4cccn4)c3)ncnc2cc1OCCBr",
                    1.0
                ],
                [
                    "CC(C)(C)Cc1cc2c(Nc3ccc(Cl)c(-n4cccn4)c3)ncnc2cc1OCC=C(Cl)Cl",
                    1.0
                ],
                [
                    "CC(C)(C)C(=O)c1cc2c(Nc3cccc(-c4cocn4)c3)ncnc2cc1OCCI",
                    1.0
                ],
                [
                    "CC(C)(C)C(=O)c1cc2c(Nc3ccc(Cl)c(-n4cccn4)c3)ncnc2cc1OCC=CI",
                    1.0
                ],
                [
                    "CC(C)(C)C(=O)c1cc2c(Nc3ccc(Cl)c(-n4cccn4)c3)ncnc2cc1OCC=CCl",
                    1.0
                ],
                [
                    "CC(C)(C)C(=O)c1cc2c(Nc3ccc(Cl)c(-n4cccn4)c3)ncnc2cc1OCC#CI",
                    1.0
                ],
                [
                    "CC(Br)COc1cc2ncnc(Nc3ccc(Cl)c(-n4cccn4)c3)c2cc1CC(C)(C)C",
                    1.0
                ],
                [
                    "CC(=O)Oc1cc2ncnc(Nc3ccc(Cl)c(-n4cccn4)c3)c2cc1C(=O)C(C)(C)C",
                    1.0
                ],
                [
                    "CC#CCOc1cc2ncnc(Nc3cccc(-c4cocn4)c3)c2cc1C(=O)C(C)(C)C",
                    1.0
                ],
                [
                    "C=CCn1cnc2ccc(Nc3ncnc4cc(OC)c(C(=O)CCCC)cc34)cc21",
                    1.0
                ],
                [
                    "C=CCn1c(SCC(=C)C)nc2ccc(Nc3ncnc4cc(OC)c(C(=O)CCCC)cc34)cc21",
                    1.0
                ],
                [
                    "C=CCn1c(SCC(=C)C)nc2ccc(Nc3ncnc4cc(OC)c(C(=O)C(C)(C)C)cc34)cc21",
                    1.0
                ],
                [
                    "C=CCn1c(SC(C)CC)nc2ccc(Nc3ncnc4cc(OC)c(C(=O)C(C)(C)C)cc34)cc21",
                    1.0
                ],
                [
                    "C=CCn1c(Cl)nc2ccc(Nc3ncnc4cc(OC)c(C(=O)C(C)(C)C)cc34)cc21",
                    1.0
                ],
                [
                    "C=CCn1c(CI)nc2ccc(Nc3ncnc4cc(OC)c(C(=O)CCCC)cc34)cc21",
                    1.0
                ],
                [
                    "C=CCn1c(C=C)nc2ccc(Nc3ncnc4cc(OC)c(C(=O)C(C)(C)C)cc34)cc21",
                    1.0
                ],
                [
                    "C=CCn1c(C)nc2ccc(Nc3ncnc4cc(OCCCl)c(C(=O)C(C)(C)C)cc34)cc21",
                    1.0
                ],
                [
                    "C=CCn1c(C)nc2ccc(Nc3ncnc4cc(OCCCBr)c(C(=O)C(C)(C)C)cc34)cc21",
                    1.0
                ],
                [
                    "C=CCn1c(C)nc2ccc(Nc3ncnc4cc(OCCC)c(C(=O)C(C)(C)C)cc34)cc21",
                    1.0
                ],
                [
                    "C=CCn1c(C)nc2ccc(Nc3ncnc4cc(OCCC(=C)C)c(C(=O)CCCC)cc34)cc21",
                    1.0
                ],
                [
                    "C=CCn1c(C)nc2ccc(Nc3ncnc4cc(OCC=CCl)c(C(=O)CCCC)cc34)cc21",
                    1.0
                ],
                [
                    "C=CCn1c(C)nc2ccc(Nc3ncnc4cc(OCC=CC)c(C(=O)C(C)(C)C)cc34)cc21",
                    1.0
                ],
                [
                    "C=CCn1c(C)nc2ccc(Nc3ncnc4cc(OCC=C(C)Cl)c(C(=O)CCCC)cc34)cc21",
                    1.0
                ],
                [
                    "C=CCn1c(C)nc2ccc(Nc3ncnc4cc(OCC=C(C)C)c(C(=O)C(C)(C)C)cc34)cc21",
                    1.0
                ],
                [
                    "C=CCn1c(C)nc2ccc(Nc3ncnc4cc(OCC)c(C(=O)CCCC)cc34)cc21",
                    1.0
                ],
                [
                    "C=CCn1c(C)nc2ccc(Nc3ncnc4cc(OCC(=C)Cl)c(C(=O)C(C)(C)C)cc34)cc21",
                    1.0
                ],
                [
                    "C=CCn1c(C)nc2ccc(Nc3ncnc4cc(OCC(=C)Br)c(C(=O)CCCC)cc34)cc21",
                    1.0
                ],
                [
                    "C=CCn1c(C)nc2ccc(Nc3ncnc4cc(OCC#CC)c(C(=O)CCCC)cc34)cc21",
                    1.0
                ],
                [
                    "C=CCn1c(C)nc2ccc(Nc3ncnc4cc(OCC#CC)c(C(=O)C(C)(C)C)cc34)cc21",
                    1.0
                ],
                [
                    "C=CCn1c(C)nc2ccc(Nc3ncnc4cc(OC)c(C(=O)CCCC)cc34)c(C)c21",
                    1.0
                ],
                [
                    "C=CCn1c(C)nc2ccc(Nc3ncnc4cc(OC(C)C(C)C)c(C(=O)CCCC)cc34)cc21",
                    1.0
                ],
                [
                    "C=CCn1c(C)nc2ccc(Nc3ncnc4cc(OC#CC)c(C(=O)C(C)(C)C)cc34)cc21",
                    1.0
                ],
                [
                    "C=CCn1c(C)nc2c(I)cc(Nc3ncnc4cc(OC)c(C(=O)C(C)(C)C)cc34)cc21",
                    1.0
                ],
                [
                    "C=CCOc1ccc(Nc2ncnc3cc(OC)c(C(=O)CCCC)cc23)cc1-n1cccn1",
                    1.0
                ],
                [
                    "C=CCOc1cc2ncnc(Nc3ccc(Cl)c(-n4cccn4)c3)c2cc1CC(C)(C)C",
                    1.0
                ],
                [
                    "C=CCCOc1ccc(Nc2ncnc3cc(OC)c(C(=O)CCCC)cc23)cc1-n1cccn1",
                    1.0
                ],
                [
                    "C=CCCCOc1cc2ncnc(Nc3ccc(Cl)c(-n4cccn4)c3)c2cc1C(=O)CCCC",
                    1.0
                ],
                [
                    "C=CCC(C)Cc1cc2c(Nc3ccc(Cl)c(-n4cccn4)c3)ncnc2cc1OC",
                    1.0
                ],
                [
                    "C=CCC(=O)Oc1cc2ncnc(Nc3ccc(Cl)c(-n4cccn4)c3)c2cc1C(=O)C(C)(C)C",
                    1.0
                ],
                [
                    "C=CC(C)(C)Oc1cc2ncnc(Nc3ccc(Cl)c(-n4cccn4)c3)c2cc1CC(C)C",
                    1.0
                ],
                [
                    "C=CC(C)(C)Oc1cc2ncnc(Nc3ccc(Cl)c(-n4cccn4)c3)c2cc1C(=O)C(C)(C)C",
                    1.0
                ],
                [
                    "C=C(C)COc1ccc(Nc2ncnc3cc(OC)c(C(=O)CCCC)cc23)cc1-n1cccn1",
                    1.0
                ],
                [
                    "C=C(C)COc1cc2ncnc(Nc3ccc(Cl)c(-n4cccn4)c3)c2cc1CC(C)C",
                    1.0
                ],
                [
                    "C=C(C)COc1cc2ncnc(Nc3ccc(Cl)c(-n4cccn4)c3)c2cc1C(=O)C(C)(C)C",
                    1.0
                ],
                [
                    "C=C(C)CCOc1cc2ncnc(Nc3ccc(OC)c(-n4cccn4)c3)c2cc1C(=O)CCCC",
                    1.0
                ],
                [
                    "C=C(C)CCOc1cc2ncnc(Nc3ccc(Cl)c(-n4cccn4)c3)c2cc1CC(C)(C)C",
                    1.0
                ],
                [
                    "C=C(Br)COc1cc2ncnc(Nc3ccc(OC)c(-n4cccn4)c3)c2cc1C(=O)CCCC",
                    1.0
                ],
                [
                    "C#CCOc1cc2ncnc(Nc3ccc(Cl)c(-n4cccn4)c3)c2cc1C(=O)C(C)(C)C",
                    1.0
                ],
                [
                    "C#CCCc1nc2ccc(Nc3ncnc4cc(OC)c(C(=O)C(C)(C)C)cc34)cc2n1CC=C",
                    1.0
                ],
                [
                    "C#CCCOc1cc2ncnc(Nc3ccc(Cl)c(-n4cccn4)c3)c2cc1CC(C)(C)C",
                    1.0
                ],
                [
                    "C#CCCOc1cc2ncnc(Nc3ccc(Cl)c(-n4cccn4)c3)c2cc1C(=O)C(C)(C)C",
                    1.0
                ],
                [
                    "C#CCCCc1nc2ccc(Nc3ncnc4cc(OC)c(C(=O)C(C)(C)C)cc34)cc2n1CC=C",
                    1.0
                ],
                [
                    "C#CC=CCn1c(C)nc2ccc(Nc3ncnc4cc(OC)c(C(=O)C(C)(C)C)cc34)cc21",
                    1.0
                ]
            ],
            "execution_time": 11090.30591583252,
            "number_scoring_function_calls": 0,
            "metadata": {
                "top_1": 1.0,
                "top_10": 1.0,
                "top_100": 1.0,
                "internal_similarity_max": 0.92,
                "internal_similarity_mean": 0.4644558983696269,
                "internal_similarity_histogram_density": [
                    [
                        0.1,
                        0.0,
                        1.0759999999999996,
                        2.564000000000001,
                        2.3740000000000006,
                        2.005999999999998,
                        1.1640000000000001,
                        0.55,
                        0.16200000000000003,
                        0.004000000000000001
                    ]
                ],
                "internal_similarity_histogram_bins": [
                    [
                        0.0,
                        0.1,
                        0.2,
                        0.30000000000000004,
                        0.4,
                        0.5,
                        0.6000000000000001,
                        0.7000000000000001,
                        0.8,
                        0.9,
                        1.0
                    ]
                ]
            }
        },
        {
            "benchmark_name": "Scaffold Hop",
            "score": 1.0,
            "optimized_molecules": [
                [
                    "COCC#Cc1nc(Nc2ccc3nc(SC)sc3c2)c2cc(C(=O)C(C)(C)C)c(OCC(C)Br)cc2n1",
                    1.0
                ],
                [
                    "COC(=O)CCC#Cc1nc(Nc2ccc3nc(N(C)C(C)C)sc3c2)c2cc(C(=O)C(C)(C)C)c(OCC(C)Br)cc2n1",
                    1.0
                ],
                [
                    "CCc1nc2ccc(Nc3nc(N(CC)CCCSC)nc4cc(OC(C)CC)c(C(=O)C(C)(C)C)cc34)cc2s1",
                    1.0
                ],
                [
                    "CCc1nc2ccc(Nc3nc(N(CC)CCCS(C)=O)nc4cc(OC(C)CC)c(C(=O)C(C)(C)C)cc34)cc2s1",
                    1.0
                ],
                [
                    "CCc1nc2ccc(Nc3nc(COC)nc4cc(OC(C)CC)c(C(=O)C(C)(C)C)cc34)cc2s1",
                    1.0
                ],
                [
                    "CCc1nc2ccc(Nc3nc(CCl)nc4cc(OC(C)CC)c(OC(C)(C)C)cc34)cc2s1",
                    1.0
                ],
                [
                    "CCc1nc2ccc(Nc3nc(C(C)C)nc4cc(OC(C)CC)c(OC(C)(C)C)cc34)cc2s1",
                    1.0
                ],
                [
                    "CCc1nc2ccc(Nc3nc(-c4ccc(C(C)C)cc4)nc4cc(OC(C)CC)c(C(=O)C(C)(C)C)cc34)cc2s1",
                    1.0
                ],
                [
                    "CCSc1nc2ccc(Nc3nc(N(CC)CC)nc4cc(OCCCCl)c(C(=O)C(C)(C)C)cc34)cc2s1",
                    1.0
                ],
                [
                    "CCSc1nc2ccc(Nc3nc(N(CC)CC)nc4cc(OCCC=CCCCBr)c(CC(C)(C)C)cc34)cc2s1",
                    1.0
                ],
                [
                    "CCSc1nc2ccc(Nc3nc(N(CC)CC)nc4cc(OCCC=CC=O)c(C(=O)C(C)(C)C)cc34)cc2s1",
                    1.0
                ],
                [
                    "CCOc1nc2ccc(Nc3nc(SCCCC=CI)nc4cc(OCC(C)Br)c(C(=O)C(C)(C)C)cc34)cc2s1",
                    1.0
                ],
                [
                    "CCOc1nc2ccc(Nc3nc(C#CCOC)nc4cc(OCC(C)Br)c(C(=O)C(C)(C)C)cc34)cc2s1",
                    1.0
                ],
                [
                    "CCOC(=O)CCSc1nc2ccc(Nc3nc(CCc4ccccc4)nc4cc(OCC(C)Br)c(C(=O)C(C)(C)C)cc34)cc2s1",
                    1.0
                ],
                [
                    "CCOC(=O)CCOc1cc2nc(N(CC)CC)nc(Nc3ccc4nc(CCc5ccccc5)sc4c3)c2cc1C(=O)C(C)(C)C",
                    1.0
                ],
                [
                    "CCOC(=O)CCCOc1cc2nc(N(CC)CC)nc(Nc3ccc4nc(SCC)sc4c3)c2cc1C(=O)C(C)(C)C",
                    1.0
                ],
                [
                    "CCN(CCCOC)c1nc(Nc2ccc3nc(CCc4ccccc4)sc3c2)c2cc(C(=O)C(C)(C)C)c(OCC(C)Br)cc2n1",
                    1.0
                ],
                [
                    "CCN(CCC#N)c1nc(Nc2ccc3nc(N(C)C(C)C)sc3c2)c2cc(C(=O)C(C)(C)C)c(OCC(C)Br)cc2n1",
                    1.0
                ],
                [
                    "CCN(CC)c1nc(Nc2ccc3nc(SC)sc3c2)c2cc(C(=O)C(C)(C)C)c(OCCCC#N)cc2n1",
                    1.0
                ],
                [
                    "CCN(CC)c1nc(Nc2ccc3nc(SC)sc3c2)c2cc(C(=O)C(C)(C)C)c(OCC(C)Br)cc2n1",
                    1.0
                ],
                [
                    "CCN(CC)c1nc(Nc2ccc3nc(OCCC(F)F)sc3c2)c2cc(C(=O)C(C)(C)C)c(OCC(C)Br)cc2n1",
                    1.0
                ],
                [
                    "CCN(CC)c1nc(Nc2ccc3nc(N(C)C(C)C)sc3c2)c2cc(C(=O)C(C)(C)C)c(OC(C)CC(F)(F)F)cc2n1",
                    1.0
                ],
                [
                    "CCN(CC)c1nc(Nc2ccc3nc(I)sc3c2)c2cc(CC(C)C)c(OCCCC(=O)Cl)cc2n1",
                    1.0
                ],
                [
                    "CCCc1nc2ccc(Nc3nc(N(CC)CC)nc4cc(OCCCC(F)(F)F)c(CC(C)(C)C)cc34)cc2s1",
                    1.0
                ],
                [
                    "CCCc1nc(Nc2ccc3nc(SCC(=O)OC)sc3c2)c2cc(C(=O)C(C)(C)C)c(OCC(C)Br)cc2n1",
                    1.0
                ],
                [
                    "CCCc1nc(Nc2ccc3nc(C)sc3c2)c2cc(OC(C)(C)C)c(OC(C)CC)cc2n1",
                    1.0
                ],
                [
                    "CCCSc1cc(Nc2nc(N(CC)CC)nc3cc(OC(C)CC)c(C(=O)C(C)(C)C)cc23)cc2sc(CC)nc12",
                    1.0
                ],
                [
                    "CCCOc1nc(Nc2ccc3nc(C(=O)N(C)C)sc3c2)c2cc(C(=O)C(C)(C)C)c(OCC(C)Br)cc2n1",
                    1.0
                ],
                [
                    "CCCOc1cc2nc(N(CC)CC)nc(Nc3ccc4nc(SCC)sc4c3)c2cc1CC(C)(C)C",
                    1.0
                ],
                [
                    "CCCOc1cc2nc(N(CC)CC)nc(Nc3ccc4nc(OC=CC(=O)OCC)sc4c3)c2cc1C(=O)C(C)(C)C",
                    1.0
                ],
                [
                    "CCCOc1cc2nc(CCCl)nc(Nc3ccc4nc(I)sc4c3)c2cc1CC(C)C",
                    1.0
                ],
                [
                    "CCCOc1c(C(=O)C(C)(C)C)c(OCC(C)Br)cc2nc(N(CC)CC)nc(Nc3ccc4nc(N(C)C)sc4c3)c12",
                    1.0
                ],
                [
                    "CCCOCCCOc1cc2nc(N(CC)CC)nc(Nc3ccc4nc(N(C)C)sc4c3)c2cc1C(=O)C(C)(C)C",
                    1.0
                ],
                [
                    "CCCN(CC)c1nc(Nc2ccc3nc(N(C(C)C)C(C)C)sc3c2)c2cc(CC(C)C)c(OCCCCl)cc2n1",
                    1.0
                ],
                [
                    "CCCCS(=O)(=O)c1cc2c(Nc3ccc4nc(Sc5ccccc5)sc4c3)nc(N(CC)CC)nc2cc1OCCC",
                    1.0
                ],
                [
                    "CCCCS(=O)(=O)c1cc2c(Nc3ccc4nc(N(CC)C(C)=O)sc4c3)nc(Br)nc2cc1OCCC",
                    1.0
                ],
                [
                    "CCCCS(=O)(=O)c1cc2c(Nc3ccc4nc(C#Cc5ccccc5)sc4c3)nc(C#CCOC)nc2cc1OCCC",
                    1.0
                ],
                [
                    "CCCCS(=O)(=O)c1cc2c(Nc3ccc4nc(C#Cc5ccccc5)sc4c3)nc(C#CCCC(=O)OC)nc2cc1OCCC",
                    1.0
                ],
                [
                    "CCCCOc1cc2c(Nc3ccc4nc(CCCCl)sc4c3)nc(CCC)nc2cc1OC(C)CC",
                    1.0
                ],
                [
                    "CCCCOc1cc2c(Nc3ccc4nc(CCC)sc4c3)nc(CCC)nc2cc1OCCCCl",
                    1.0
                ],
                [
                    "CCCCOc1cc2c(Nc3ccc4nc(CCC)sc4c3)nc(CC(=O)OCC)nc2cc1OCCC",
                    1.0
                ],
                [
                    "CCCCOc1cc2c(Nc3ccc4nc(CC)sc4c3)nc(CC(=O)OC)nc2cc1OC(C)CC",
                    1.0
                ],
                [
                    "CCCCOc1cc2c(Nc3ccc4nc(Br)sc4c3)nc(CC(F)(F)F)nc2cc1OCC(C)Br",
                    1.0
                ],
                [
                    "CCCCC(=O)c1cc2c(Nc3ccc4nc(N(C)C)sc4c3)nc(N(CC)CC)nc2cc1OCCCO[N+](=O)[O-]",
                    1.0
                ],
                [
                    "CCCCC(=O)c1cc2c(Nc3ccc4nc(N(C)C)sc4c3)nc(N(CC)CC)nc2cc1OC(C)CC(F)(F)F",
                    1.0
                ],
                [
                    "CCCCC(=O)c1cc2c(Nc3ccc4nc(CC)sc4c3C)nc(N(CC)CC)nc2cc1OCCC",
                    1.0
                ],
                [
                    "CCCCC(=O)c1cc2c(Nc3ccc4nc(C=C(C#N)C#N)sc4c3)nc(N(CC)CC)nc2cc1OC(C)CC",
                    1.0
                ],
                [
                    "CCCCC(=O)c1cc2c(Nc3ccc4nc(C(C#N)=C(C)C)sc4c3)nc(N(CC)CCS(=O)CC)nc2cc1OC(C)CC",
                    1.0
                ],
                [
                    "CCCCC(=O)c1cc2c(Nc3ccc4nc(C(C#N)=C(C)C)sc4c3)nc(N(CC)CC)nc2cc1OCCC=CCCl",
                    1.0
                ],
                [
                    "CCCCC(=O)c1cc2c(Nc3ccc4nc(C(C#N)=C(C)C)sc4c3)nc(N(CC)CC)nc2cc1OCCC=CC#CBr",
                    1.0
                ],
                [
                    "CCCCC(=O)c1cc2c(Nc3ccc4nc(C#Cc5ccccc5)sc4c3)nc(N(CC)CC)nc2cc1OC(C)CC",
                    1.0
                ],
                [
                    "CCCCC(=O)c1cc2c(Nc3ccc4nc(C#CCCC(C)=O)sc4c3)nc(N(CC)CC)nc2cc1OCCC",
                    1.0
                ],
                [
                    "CCCC#Cc1nc(Nc2ccc3nc(SC(C)C(=O)OC)sc3c2)c2cc(C(=O)C(C)(C)C)c(OCC(C)Br)cc2n1",
                    1.0
                ],
                [
                    "CCC=CCCCOc1cc2nc(C(C)C)nc(Nc3ccc4nc(CCC)sc4c3)c2cc1OC(C)(C)C",
                    1.0
                ],
                [
                    "CCC(CC)c1cc2c(Nc3ccc4nc(I)sc4c3)nc(N(CC)CC)nc2cc1OCCCOCCCl",
                    1.0
                ],
                [
                    "CCC#CCCOc1cc2nc(N(CC)CC)nc(Nc3ccc4nc(SC(=O)OC)sc4c3)c2cc1C(=O)C(C)(C)C",
                    1.0
                ],
                [
                    "CCC#CCCOc1cc2nc(CS(C)(=O)=O)nc(Nc3ccc4nc(CC)sc4c3)c2cc1OC(C)(C)C",
                    1.0
                ],
                [
                    "CC=CCc1nc(Nc2ccc3nc(CC)sc3c2)c2cc(OCCCC)c(OC(C)CC)cc2n1",
                    1.0
                ],
                [
                    "CC=C(CC)Oc1cc2nc(N(CC)CC)nc(Nc3ccc4nc(SCC)sc4c3)c2cc1CC(C)(C)C",
                    1.0
                ],
                [
                    "CC(Br)COc1cc2nc(C(Cl)(Cl)Cl)nc(Nc3ccc4nc(N(C)C)sc4c3)c2cc1C(=O)C(C)(C)C",
                    1.0
                ],
                [
                    "C=CCc1nc(Nc2ccc3nc(CC)sc3c2)c2cc(OCCCC)c(OCC(C)Br)cc2n1",
                    1.0
                ],
                [
                    "C=CCc1nc(Nc2ccc3nc(CC)sc3c2)c2cc(CC(C)(C)C)c(OCCC)cc2n1",
                    1.0
                ],
                [
                    "C=CCSc1nc2ccc(Nc3nc(N(CC)CCCCl)nc4cc(OCCCCl)c(C(=O)CCCC)cc34)cc2s1",
                    1.0
                ],
                [
                    "C=CCSc1nc2ccc(Nc3nc(N(CC)CC)nc4cc(OCCCOC(=O)C=C)c(C(=O)CCCC)cc34)cc2s1",
                    1.0
                ],
                [
                    "C=CCOCCc1nc2ccc(Nc3nc(N(CC)CC)nc4cc(OCCC)c(C(=O)CCCC)cc34)cc2s1",
                    1.0
                ],
                [
                    "C=CCCOc1cc2nc(SCCC(=O)OCC)nc(Nc3ccc4nc(SCC)sc4c3)c2cc1C(=O)C(C)(C)C",
                    1.0
                ],
                [
                    "C=CCCOc1cc2nc(SC)nc(Nc3ccc4ncsc4c3)c2cc1OC(C)(C)C",
                    1.0
                ],
                [
                    "C=CCCOc1cc2nc(N(CC)CC)nc(Nc3ccc4nc(SCF)sc4c3)c2cc1C(=O)CCCC",
                    1.0
                ],
                [
                    "C=CCCOc1cc2nc(N(CC)CC)nc(Nc3ccc4nc(SCCCBr)sc4c3)c2cc1C(=O)CCCC",
                    1.0
                ],
                [
                    "C=CCCOc1cc2nc(N(CC)CC)nc(Nc3ccc4nc(SCCC=C(C)C)sc4c3)c2cc1CC(C)(C)C",
                    1.0
                ],
                [
                    "C=CCCOc1cc2nc(N(CC)CC)nc(Nc3ccc4nc(N(CC)C(C)=O)sc4c3)c2cc1C(=O)C(C)(C)C",
                    1.0
                ],
                [
                    "C=CCCOc1cc2nc(N(CC)CC)nc(Nc3ccc4nc(CCOC)sc4c3)c2cc1CC(C)(C)C",
                    1.0
                ],
                [
                    "C=CCCOc1cc2nc(N(CC)CC)nc(Nc3ccc4nc(CCN(C)[N+](=O)[O-])sc4c3)c2cc1CC(C)(C)C",
                    1.0
                ],
                [
                    "C=CCCOc1cc2nc(N(CC)CC)nc(Nc3ccc4nc(CC(C)Br)sc4c3)c2cc1CC(C)(C)C",
                    1.0
                ],
                [
                    "C=CCCOc1cc2nc(N(C)CC)nc(Nc3ccc4nc(SCC)sc4c3)c2cc1C(=O)CCCC",
                    1.0
                ],
                [
                    "C=CCCOc1cc2nc(N(C)CC)nc(Nc3ccc4nc(CCC)sc4c3)c2cc1CC(C)(C)C",
                    1.0
                ],
                [
                    "C=CCCOc1cc2nc(C[N-][N+]#N)nc(Nc3ccc4nc(SCC)sc4c3)c2cc1C(=O)CCCC",
                    1.0
                ],
                [
                    "C=CCCOc1cc2nc(CS(=O)(=O)C(C)C)nc(Nc3ccc4nc(CCC)sc4c3)c2cc1CC(C)(C)C",
                    1.0
                ],
                [
                    "C=CCCOc1cc2nc(CCCl)nc(Nc3ccc4nc(CCC)sc4c3)c2cc1OCCCC",
                    1.0
                ],
                [
                    "C=CCCOc1cc2nc(CC(=O)OCC)nc(Nc3ccc4nc(Cl)sc4c3)c2cc1OC(C)(C)C",
                    1.0
                ],
                [
                    "C=CCCOc1cc2nc(C=C(C)C)nc(Nc3ccc4nc(CCCl)sc4c3)c2cc1OC(C)(C)C",
                    1.0
                ],
                [
                    "C=CCCOc1cc2nc(C(C)CC)nc(Nc3ccc4nc(C)sc4c3)c2cc1OC(C)(C)C",
                    1.0
                ],
                [
                    "C=CCCOc1cc2nc(C(C)C)nc(Nc3ccc4nc(CCCl)sc4c3)c2cc1OC(C)(C)C",
                    1.0
                ],
                [
                    "C=CCCOc1c(CC(C)(C)C)cc2c(Nc3ccc4nc(CCC)sc4c3)nc(N(CC)CC)nc2c1Br",
                    1.0
                ],
                [
                    "C=CCCN(CC)c1nc(Nc2ccc3nc(SC)sc3c2)c2cc(C(=O)CCCC)c(OCC(C)Br)cc2n1",
                    1.0
                ],
                [
                    "C=CCCCOc1cc2nc(N(CC)CC)nc(Nc3ccc4nc(I)sc4c3)c2cc1C(CC)CC",
                    1.0
                ],
                [
                    "C=CCCCOc1cc2nc(C(C)C)nc(Nc3ccc4nc(CCC)sc4c3)c2cc1OC(C)(C)C",
                    1.0
                ],
                [
                    "C=CC=CCCOC(=O)CCSc1nc2ccc(Nc3nc(N(CC)CC)nc4cc(OCC(C)Br)c(C(=O)C(C)(C)C)cc34)cc2s1",
                    1.0
                ],
                [
                    "C=CC#Cc1nc2ccc(Nc3nc(Br)nc4cc(OCCC)c(OC(C)(C)C)cc34)cc2s1",
                    1.0
                ],
                [
                    "C=C(CCC)CCOc1cc2nc(N(CC)CC)nc(Nc3ccc4nc(C(C#N)=C(C)C)sc4c3)c2cc1C(=O)CCCC",
                    1.0
                ],
                [
                    "C=C(CC)COc1cc2nc(OC(C)CC)nc(Nc3ccc4nc(I)sc4c3)c2cc1CC(C)COC",
                    1.0
                ],
                [
                    "C=C(CC)COc1cc2nc(N(C)CC)nc(Nc3ccc4nc(I)sc4c3)c2cc1CC(C)COC",
                    1.0
                ],
                [
                    "C=C(CC)COc1cc2nc(C=C(C)C)nc(Nc3ccc4nc(CCC)sc4c3)c2cc1OC(C)(C)C",
                    1.0
                ],
                [
                    "C=C(C)CCOc1cc2nc(C#CC)nc(Nc3ccc4nc(CC)sc4c3)c2cc1OC(C)(C)C",
                    1.0
                ],
                [
                    "C=C(C)C#Cc1nc(Nc2ccc3nc(CCCC(=C)CBr)sc3c2)c2cc(OC(C)(C)C)c(OCCC)cc2n1",
                    1.0
                ],
                [
                    "C=C(C)C#Cc1nc(Nc2ccc3nc(CCC)sc3c2)c2cc(OC(C)(C)C)c(OCCC(=C)C)cc2n1",
                    1.0
                ],
                [
                    "C#CCSc1nc2ccc(Nc3nc(N(CC)CC)nc4cc(OCCC=C)c(CC(C)C)cc34)cc2s1",
                    1.0
                ],
                [
                    "C#CCCCc1nc2ccc(Nc3nc(CC)nc4cc(OC(C)CC)c(OCCCC)cc34)cc2s1",
                    1.0
                ],
                [
                    "C#CCCCC#Cc1nc(Nc2ccc3nc(CCCl)sc3c2)c2cc(OC(C)(C)C)c(OCCC)cc2n1",
                    1.0
                ],
                [
                    "C#CC(C)=CCOC(=O)C=COc1nc2ccc(Nc3nc(N(CC)CC)nc4cc(OCC(C)Br)c(C(=O)C(C)(C)C)cc34)cc2s1",
                    1.0
                ]
            ],
            "execution_time": 18378.994392633438,
            "number_scoring_function_calls": 0,
            "metadata": {
                "top_1": 1.0,
                "top_10": 1.0,
                "top_100": 1.0,
                "internal_similarity_max": 0.8533333333333334,
                "internal_similarity_mean": 0.4078926824882992,
                "internal_similarity_histogram_density": [
                    [
                        0.1,
                        0.0,
                        0.5759999999999998,
                        4.764000000000001,
                        2.7840000000000007,
                        1.275999999999999,
                        0.38400000000000006,
                        0.08800000000000002,
                        0.028000000000000004,
                        0.0
                    ]
                ],
                "internal_similarity_histogram_bins": [
                    [
                        0.0,
                        0.1,
                        0.2,
                        0.30000000000000004,
                        0.4,
                        0.5,
                        0.6000000000000001,
                        0.7000000000000001,
                        0.8,
                        0.9,
                        1.0
                    ]
                ]
            }
        }
    ]
}
