# Supplementary material for: CReM: chemically reasonable mutations framework for structure generation
Source: J Cheminform. 2020 Apr 22;12:28. doi: 10.1186/s13321-020-00431-w (PMC7178718; doi:10.1186/s13321-020-00431-w)
Supplement: Supplementary file 3 — Additional file 3. Tuning parameters used to generate compounds based on CReM framework for the Guacamol goal-directed benchmarks. [file 13321_2020_431_MOESM3_ESM.json]

{
    "generations": 1000,
    "max_inc": 7,
    "max_size": 10,
    "min_inc": -7,
    "min_size": 0,
    "ncpu": 31,
    "radius": 3,
    "replacements": 1000,
    "seed": 42,
    "selection_size": 10,
    "smiles_file": "/home/pavlop/python/guacamol/guacamol/data/guacamol_v1_all.smi",
    "suite": "v2"
}
